# Supplementary material for: Zeb1 mediates EMT/plasticity-associated ferroptosis sensitivity in cancer cells by regulating lipogenic enzyme expression and phospholipid composition
Source: Nat Cell Biol. 2024 Jul 15;26(9):18. doi: 10.1038/s41556-024-01464-1 (PMC11392809; doi:10.1038/s41556-024-01464-1)
Supplement: Supplementary file 3 — Supplementary Tables 1–7 containing oligonucleotide sequences and parameters for mass spectrometry. [file 41556_2024_1464_MOESM3_ESM.xlsx]

## Sheet: Supplementary Table 1
Supplementary Table 1, Oligonucleotides used for cloning
Restriction enzyme sites are underlined.
name	sequence (5' - 3')
hFASN_prom_for_XhoI	ATAACTCGAGAGAAGGGAAAAGACGCGGAG
hFASN_prom_rev_BglII	ATAATAGATCTCGGCTGCTCGTACCTGG
hSCD_ prom_for_XhoI	ATCATCTCGAGTGTGAATTGGCTTGCAGTAATAA
hSCD_prom_rev_BglII	ATAATAGATCTCCGTGTCCGGTATTTCCTCA
hELOVL5_intr_for_XhoI	ATAATCTCGAGGTGTTAAACATTCCACTCGACCA
hELOVL5_intr_rev_BglII	ATAATAGATCTTTCTCGTGAAGGCCGGTATG
hFADS2_v1_prom-for XhoI	ATAACTCGAGCGCCGGCTTTGTGTCGG
hFADS2_v1_prom-rev BglII	ATAATAGATCTGACTGTGACGCCCCGTG
hACSL4_prom_for_XhoI	ATAACTCGAGTGCTTTTAGTCAAAGTGTTCAAGA
hACSL4_prom_rev_BglII	ATAATAGATCTGGTGAAAAGAGCGAATAGAGCG

## Sheet: Supplementary Table 2
Supplementary Table 2, Oligonucleotides used for qPCR
name	sense (5‘ – 3‘)	antisense (5' - 3')
hGAPDH	agccacatcgctcagacac	gcccaatacgaccaaatcc
hACTB	CCAACCGCGAGAAGATGA	CCAGAGGCGTACAGGGATAG
hHPRT1	TGACCTTGATTTATTTTGCATACC	CGAGCAAGACGTTCAGTCCT
hZEB1	aactgctgggaggatgacac	tcctgcttcatctgcctga
hFASN	TATGAAGCCATCGTGGACGG	GACGCCAGTGTGTGTTCCTC
hSCD	GGAGCCACCGCTCTTACAAA	GAAAACTTGTGGTGGGCACG
hFADS2	CTACGCTGGAGAAGATGCAA	TTCAAGAACTTGCCCACGA
hCDH1	TTGACGCCGAGAGCTACAC	GTCGACCGGTGCAATCTT
hSNAI1	GCTGCAGGACTCTAATCCAGA	ATCTCCGGAGGTGGGATG
hTWIST	AGCTACGCCTTCTCGGTCT	CCTTCTCTGGAAACAATGACATC
hELOVL5	CCTGTGCCTCACGAACTGAT	ATCTGATTCTCCTGCGGTGC
hACSL4	GGCCAGGGTTATGGACTGAC	GTGCTCCAACTCTGCCAGTA

## Sheet: Supplementary Table 3
Supplementary Table 3, Source and compound parameters of the QTRAP6500+ system
parameters	PC	oxPC	PE	oxPE	(ox)PI
Curtain gas (CUR)	40 psi	40 psi	40 psi	40 psi	40 psi
Collision gas (CAD)	medium	medium	medium	medium	medium
Ion spray voltage (IS)	-4,500 V	-4,500 V	-4,500 V	-4,500 V	-4,500 V
Heated capillary temperature (TEM)	350°C	350°C	650°C	650°C	500°C
Sheath gas pressure (GS1)	55 psi	55 psi	55 psi	55 psi	55 psi
Auxiliary gas (GS2)	75 psi	75 psi	75 psi	75 psi	75 psi
Declustering potential (DP)	-44 V	-55 V (1[O])	-50 V	-50 V	-50 V
		-55 V (2[O])
		-45 V (3[O])
Entrance potential (EP)	-10 V	-10 V	-10 V	-10 V	-10 V
Collision energy (CE)	-46 eV	-52.5 eV (1[O])	-38 eV	-45 eV	-62 eV
		-41.6 eV (2[O])
		-43.2 eV (3[O])
Collision cell exit potential (CXP)	-11 V	-23 V (1[O])	-12 V	-12 V	-11 V
		-24 V (2[O])
		-20 V (3[O])

## Sheet: Supplementary Table 4
Supplementary Table 4, Oxidized 20:4 and 22:4 fragment ions selected in Q3
	20:4 Q3 (m/z)	22:4 Q3 (m/z)	Fragment ions
+3[O]	351.3	379.3	[PUFA+3O-H]-
	349.3	377.3	[PUFA+3O-2H]-
	347.3	375.3	[PUFA+3O-4H]-
	333.3	361.3	[PUFA+3O-H2O-H]-
	331.3	359.3	[PUFA+3O-H2O-3H]-
	315.3	343.3	[PUFA+3O-2H2O-H]-
+2[O]	335.3	363.3	[PUFA+2O-H]-
	331.3	359.3	[PUFA+2O-5H]-
	317.3	345.3	[PUFA+2O-H2O-H]-
+1[O]	319.3	347.3	[PUFA+O-H]-
	317.3	345.3	[PUFA+O-3H]-
	301.3	329.3	[PUFA+O-H2O-H]-

## Sheet: Supplementary Table 5
Supplementary Table 5, Retention time for oxidized PC species
Species	Retention time ranges (min)
PC(16:0/20:4+1[O])	2.74 – 2.89
	3.07 – 3.20
	3.25 – 3.54
PC(16:0/20:4+2[O])	2.92 – 3.49
	3.40 – 3.49
PC(16:0/20:4+3[O])	1.13 – 1.15
	1.34 – 1.42
	1.53 – 1.63
	1.76 – 1.84
PC(18:0/20:4+1[O])	3.90 – 4.10
	4.25 – 4.43
	4.45 – 4.66
PC(18:0/20:4+2[O])	3.98 – 4.76
PC(18:0/20:4+2[O])	3.98 – 4.06
	4.07 – 4.18
	4.67 – 4.76
PC(18:0/20:4+3[O])	1.97 – 2.02
PC(18:1/20:4+1[O])	2.98 – 3.17
	3.25 – 3.44
	3.62 – 3.94
PC(18:1/20:4+2[O])	3.13 – 3.33
	3.75 – 3.83
PC(16:0/22:4+1[O])	3.42 – 3.50
PC(18:0/22:4+1[O])	3.94 – 4.13

## Sheet: Supplementary Table 6
Supplementary Table 6, Retention time for oxidized PE species
Species	Retention time ranges (min)
PE(16:0/20:4+1[O])	2.50 – 2.63
	2.67 – 2.84
	3.26 – 3.47
	3.95 – 4.05
	5.03 – 5.45
PE(16:0/20:4+2[O])	2.18 – 2.27
PE(16:0/20:4+3[O])	0.89 – 1.19
	1.29 – 1.62
	1.67 – 1.84
PE(18:0/20:4+1[O])	3.05 – 3.20
	3.80 – 4.15
	4.15 – 4.60
	4.60 – 4.95
	4.95 – 5.55
	5.61 – 5.88
PE(18:0/20:4+2[O])	2.40 – 2.75
	3.44 – 3.58
	3.93 – 4.05
	5.02 – 5.18
PE(18:0/20:4+3[O])	1.20 – 1.60
	1.86 – 2.13
	2.17 – 2.33
	2.41 – 2.67
	2.70 – 2.83
PE(18:1/20:4+1[O])	2.95 – 3.10
	3.25 – 3.60
	3.90 – 4.05
	4.50 – 4.60
	4.75 – 5.10
PE(18:1/20:4+2[O])	2.30 – 2.50
	2.70 – 2.75
PE(18:1/20:4+3[O])	1.25 – 1.33
	1.44 – 1.65
	1.90 – 2.10
PE(16:0/22:4+1[O])	3.90 – 4.05
	4.05 – 4.18
PE(16:0/22:4+2[O])	5.10 – 5.15
PE(16:0/22:4+3[O])	1.25 – 1.45
PE(18:0/22:4+1[O])	3.50 – 4.40
	4.55 – 4.75
	4.80 – 5.10
	5.24 – 5.34
	5.54 – 5.88
PE(18:0/22:4+1[O])	5.24 – 5.34
	5.35 – 5.55
PE(18:0/22:4+2[O])	3.40 – 3.42
	3.92 – 4.04
	4.70 – 4.93
PE(18:0/22:4+3[O])	1.26 – 1.36
	2.04 – 2.06
	2.50 – 2.60
	2.66 – 2.82

## Sheet: Supplementary Table 7
Supplementary Table 7, Retention times for oxidized PI species
Species	Retention time ranges (min)
PI(16:0/20:4+1[O])	1.00 – 1.08
	1.22 – 1.29
PI(16:0/20:4+2[O])	0.59 – 0.64
PI(16:0/20:4+3[O])	0.60 – 0.67
PI(16:0/22:4+1[O])	2.13 – 2.19
PI(18:0/20:4+1[O])	1.15 – 1.40
	1.40 – 1.52
	1.52 – 1.75
	1.75 – 1.90
	1.90 – 2.30
PI(18:0/20:4+2[O])	0.80 – 1.20
	1.32 – 1.58
PI(18:0/20:4+3[O])	0.60 – 1.10
PI(18:1/20:4+1[O])	1.00 – 1.50
PI(18:1/20:4+2[O])	1.35 – 1.50
PI(18:1/20:4+3[O])	0.60 – 0.98
PI(18:0/22:4+1[O])	1.50 – 2.10
PI(18:0/22:4+2[O])	0.80 – 1.50
PI(18:0/22:4+3[O])	0.66 – 1.02
