# Supplementary material for: Zeb1 mediates EMT/plasticity-associated ferroptosis sensitivity in cancer cells by regulating lipogenic enzyme expression and phospholipid composition
Source: Nat Cell Biol. 2024 Jul 15;26(9):18. doi: 10.1038/s41556-024-01464-1 (PMC11392809; doi:10.1038/s41556-024-01464-1)
Supplement: Supplementary file 4 — All statistical source data, with clearly named tabs for each figure and extended data figure. [file 41556_2024_1464_MOESM4_ESM.xlsx]

## Sheet: Figure 1
1a.	KPC
rel. viability in %		µM ML210	KPCe			KPCmixed			KPCm				rel. viability in %		µM ML210	KPCe			KPCmixed			KPCm					rel. death rate	time/h	KPCm			+ML210			KPCmix			+ML210			KPCe			+ML210
		0.002	91.3056	109.142	101.648	95.1663	100.085	99.9071	94.328	106.264	113				0.01	91.8242	98.2652	97.6913	98.847	100.249	92.5862	100.184	111.384	107.716				0	9.16136	15.454	27.0413	28.7671	16.7146	34.8041	56.7523	32.4194	104.786	44.9145	35.923	92.7574	31.5849	23.8636	67.5362	33.3942	19.7576	60.3535
		0.01	103.132	124.723	102.498	86.5249	99.8326	96.026	98.4227	98.8817	114.249				0.02	94.7368	91.9978	98.5017	105.556	88.1071	79.8276	100.134	105.904	106.374				4	7.73308	8.09107	12.1177	324.311	46.1435	79.1925	55.3107	31.7997	90.7435	56.403	46.0911	87.8396	39.5985	37.9396	54.0595	23.616	19.2064	48.0159
		0.02	93.803	120.756	101.926	87.3604	102.481	95.7676	84.5971	78.6677	109.08				0.07	90.5979	87.521	100.02	107.862	83.6862	95.6897	100.186	100.801	106.589				8	13.1349	4.6781	8.05093	1539.07	1044.01	642.867	36.5549	30.0795	49.4872	212.023	79.153	158.109	25.9191	49.9583	29.1273	40.954	28.4536	55.125
		0.07	112.886	128.156	91.1238	80.7708	98.4529	94.5752	61.9973	46.6113	74.5199				0.2	85.6413	83.38	98.0957	90.1468	77.8954	69.3966	100.186	103.772	103.604				12	8.21795	8.19604	21.7467	2011.36	2028.75	1310.32	28.7732	32.8055	36.2272	555.417	268.212	527.728	16.2552	44.2582	32.6494	114.69	57.6644	80.8946
		0.2	106.01	118.474	103.117	57.9038	86.4158	84.1206	14.8554	35.8499	55.9152				0.59	85.2836	88.5842	99.8079	103.145	76.5255	93.1034	100.186	100.561	93.7643				16	5.89229	9.46502	20.3168	2064.03	2252.74	1451.05	26.4014	29.0898	17.4417	1014.88	556.488	913.043	13.0934	35.623	38.465	180.657	64.2168	117.207
		0.59	108.78	113.57	92.4041	46.6679	62.2824	54.6727	0	13.6655	21.6792				1.78	85.8457	86.8495	96.9595	96.6457	69.6762	80.6034	100.179	113.982	74.1367				20		9.76785	23.342		2356.92	1460.29		31.7629	11.1626		731.017	1060.04		25.582	26.8498		52.4935	135.407
		1.78	100.273	113.888	81.3729	23.1803	23.4536	31.159	0	1.16003	9.51786				5.33	82.0644	83.4359	94.2887	97.6939	61.6438	78.2759	100.011	104.452	70.9935			n=3		1	2	3	1	2	3	1	2	3	1	2	3	1	2	3	1	2	3
		5.33	95.8266	80.1435	77.6369	17.6285	5.9334	8.42223	0	0	2.53775				16	76.4435	81.2535	88.9527	92.9769	53.9851	95.0862	100.097	91.2	68.7654
		16	78.5628	75.59	63.6317	7.62703	6.34808	7.30834	0	0	0.615214			n=3		1	2	3	1	2	3	1	2	3
	n=3		1	2	3	1	2	3	1	2	3
1c.	MDA-MB-231
rel. viability in %		µM ML210	shCtrl						shZeb1						shCtrl+Fer-1						shZeb1+Fer-1
		0.04	90.3226	118.539	101.455	81.5341	122.963	112.575	91.7895	118.732	106.989	108.776	127.638	91.7603	105.396	109.273			107.634	125.82	126.158	101.887			149.046	87.7934
		0.08	73.9454	120.787	80	59.0909	110.37	78.4431	89.5789	118.732	92.4731	102.245	134.673	86.1423	88.8489	105.764			94.2748	98.3607	126.158	96.934			145.777	94.6009
		0.16	60.794	91.0112	59.6364	38.3523	64.0741	73.0539	93.6842	118.732	111.022	115.918	129.648	80.3371	97.8417	86.7168			93.1298	103.689	114.714	93.3962			136.24	88.4977
		0.31	53.3499	90.4494	45.0909	32.1023	37.037	39.521	94.1053	119.308	118.817	121.633	119.095	79.0262	89.9281	77.6942			81.2977	90.1639	102.997	86.3208			134.877	84.9765
		0.63	45.4094	65.1685	40.7273	25.8523	19.2593	22.1557	98.2105	119.885	115.054	115.306	112.06	73.7828	91.0072	73.4336			82.4427	98.7705	102.997	87.5			115.259	78.4038
		1.25	38.2134	57.3034	24.7273	17.0455	12.2222	21.5569	87.8947	118.156	109.409	100.408	115.075	73.5955	90.6475	73.4336			88.1679	72.541	118.801	76.8868			129.7	77.6995
		2.5	32.0099	44.382	14.5455	11.3636	12.2222	5.38922	97.0526	107.493	110.484	101.224	86.4322	80.7116	75.1799	72.9323			81.6794	76.6393	104.632	77.1226			126.703	77.6995
		5	27.2953	28.0899	10.5455	11.0795	17.037	0	103.789	89.6254	126.882	86.1224	105.528	71.5356	69.4245	64.6617			84.3511	70.9016	113.896	94.8113			123.706	86.1502
		10	30.273	58.9888	11.2727	9.09091	27.4074	0	83.0526	106.916	109.677	113.061	99.4975	86.3296	86.6906	66.1654			88.5496	70.082	128.065	93.6321			146.594	119.953
	n≥4		1	2	3	4	5	6	1	2	3	4	5	6	1	2	3	4	5	6	1	2	3	4	5	6
1d.	MDA-MB-231
normalized tumour burden		WT	0.348458	0.822846	0.420978	0.0508818	0.419484	0.894099	0.0119468	0.489901	0.657571	0.00750953	0.177411	0.0635425	0.500137	0.0824503	0.257666	0.0552546	0.210553	0.13036	0.131009	0.0361848	0.152371	0.172442	0.0582654	0.883789	0.154726	0.0173542	0.832214	0.025582	0.921775	0.262986	0.714424	0.187515	0.208065	0.521691	0.156096	0.188855	0.0711497	0.423819	0.292604
		WT+Fer-1	1.49841	1.41312	0.221908	0.375791	0.909413	0.128517	1.39097	0.738971	0.109938	1.24037	1.31008	0.379576	0.0102844	0.965418	1.36643	0.719197	0.518733	0.180274	0.748051	0.41994	0.120413	0.222703	0.763733	2.52548	1.44778	1.38572	0.0366663	0.576317	0.138138	0.498458	0.0365476	0.860532	2.36408
		shZeb1	0.0198893	0.05973	0.072798	0.284791	0.522015	0.351516	0.178779	0.209039	0.109527	0.487512	0.0301074	0.0860125	0.297529	0.557371	0.113839	0.153758	0.503569	0.723468	0.0338376	1.03552	0.805231	0.650927	0.802555	1.32091	0.6032	0.881872	0.383302	0.157108	0.553787	0.0808809	0.597399	0.195106	0.640653	0.194584	1.14014	0.0216521
		shZeb1+Fer-1	0.090545	0.405461	0.512506	0.0828039	0.0507495	0.507827	0.0884976	0.370738	0.0704652	0.172806	0.157093	0.0292065	0.139665	0.348542	0.0663346	0.0992229	0.166056	0.26222	0.192165	0.307856	0.959866	0.695048	0.284427	0.442863	0.735293	0.613903	0.632486	0.64925	0.888945	0.333197	0.883049	0.423564	0.768513	0.14409	0.149638	1.06425
	n=36-39
1e.	KPCmix
rel. viability in %		µM ML210	Ctrl						Ctrl+Fer-1						TGF-β						TGF-β+Fer-1
		0.002	95.4326	96.6019	101.366	96.6638	96.4822	106.647	97.7049	120.585	112.142	93.3097	98.3902	104.194	101.92	95.7325	102.443	95.8921	99.1952	97.2752	93.6705	101.769	125.522	98.8894	92.61	98.7896
		0.006	91.3921	107.416	106.244	95.9289	97.981	112.144	98.7824	123.273	103.288	100.84	99.4951	105.872	93.946	97.8428	94.4411	94.0549	94.9491	104.796	97.1037	106.148	108.935	95.3399	94.4959	102.188
		0.018	100.766	101.865	100.78	105.395	96.7866	105.497	98.0404	113.568	107.251	100.165	98.2408	101.192	101.263	96.8394	87.2327	93.0993	93.5928	99.346	98.4004	105.706	102.729	96.4602	101.641	96.0428
		0.055	98.3633	104.455	100.78	106.79	97.6373	110.395	101.94	105.782	102.782	105.701	95.8206	104.768	114.044	94.572	58.7049	10.0558	97.887	78.8011	97.1275	104.439	108.935	100.298	102.055	107.775
		0.165	94.5539	92.2139	81.561	96.6545	96.5251	99.4503	94.3574	109.88	107.757	104.481	97.6644	103.223	49.4457	58.0918	27.306	0	11.8818	35.5858	92.5318	102.857	114.66	97.6677	103.462	114.246
		0.494	97.7137	61.8744	51.4146	17.2007	33.3024	73.3633	96.9574	102.739	114.165	63.5152	98.3835	105.695	0	0	14.4777	0	0	9.04632	92.2377	105.149	121.776	97.8985	100.194	117.644
		1.481	62.3515	31.262	32.1951	0	0	34.7826	93.5996	131.66	113.491	97.6425	96.3046	108.256	0	0	9.89615	0	0	8.39237	96.3977	99.2643	108.775	92.5631	106.003	117.365
		4.444	53.0066	25.1988	26.7317	0	0	18.041	88.5069	112.347	123.946	102.199	96.5579	97.4834	0	0	8.73549	0	0	6.15804	91.3864	96.5747	121.188	94.5916	98.3123	116.76
		13.333	47.107	17.3862	25.7561	0	0	18.3908	94.724	92.2469	119.14	97.2881	90.1532	92.2296	0	0	6.41417	0	0	7.90191	84.3969	98.3468	148.154	86.622	97.3356	111.08
	n=6		1	2	3	4	5	6	1	2	3	4	5	6	1	2	3	4	5	6	1	2	3	4	5	6
1f.	H358																					BxPC3
rel. mRNA expression																						rel. mRNA expression
			Ctrl			TR																			WT			GR
		Zeb1	1	1	1	29.48	35.01	10.29																Zeb1	1	1	1	295.93	121.91	112.79
		CDH1	1	1	1	2.2881	1.4437	0.995																CDH1	1	1	1	2e-07	3e-07	3e-07
	n=3		1	2	3	1	2	3															n=3		1	2	3	1	2	3
rel. viability in %		µM Erlotinib	DMSO			TR																rel. viability in %		µM Gemzar	WT				GR
		0.0195312	110.683	92.4183	92.4933	111.312	95.9463	86.994																0.0001	112.989	124.071	85.8779	99.6942	100	110.678	118.633	101.396
		0.0390625	112.117	85.763	88.3564	111.361	88.3457	88.0443																0.0002	77.5494	124.422	110.62	101.147	96.9273	134.669	126.526	101.228
		0.078125	109.849	89.1758	74.4257	81.9294	98.194	94.6044																0.0005	124.64	126.047	83.2822	97.7064	138.154	123.478	127.944	98.2691
		0.15625	93.0468	82.183	67.1123	112.056	97.3038	91.4127																0.0014	51.4443	128.046	100.333	113.379	112.516	136.082	137.194	97.0408
		0.3125	70.6441	73.6348	54.1625	116.147	110.442	96.4354																0.0041	123.138	101.32	78.4697	86.6208	77.6783	107.406	126.265	101.396
		0.625	46.8417	65.8499	36.2633	110.506	101.971	87.0387																0.0123	13.4646	41.3161	27.1247	38.8379	100.8	93.0913	112.297	101.34
		1.25	30.2386	42.4421	28.2739	82.1536	118.873	87.2865																0.037	13.858	11.3675	6.58469	27.1407	79.6983	80.2442	81.098	82.8587
		2.5	23.7349	38.7415	25.365	94.2428	102.279	85.3182																0.1111	6.64163	11.8443	0	27.1407	34.508	59.152	72.135	59.9665
		5	18.1121	29.48	21.9605	59.5359	60.1559	61.1145																0.3333	1.45653	11.7702	0.661951	28.9755	33.2411	35.7717	38.4923	49.1904
	n=3		1	2	3	1	2	3																1	5.72495	0	0	24.6177	2.20619	7.45793	3.90735	45.617
																							n≥4		1	2	3	4	1	2	3	4
rel. viability in %
		µM ML210	WT						WT+Fer-1			TR						TR+Fer-1				rel. viability in %		µM ML210	WT				WT+Fer-1				GR				GR+Fer-1
		0.02	94.2972	122.375	124.924	95.8141	104.312	119.98	105.972	137.55	117.248	71.9399	114.25	102.219	107.015	116.674	96.9361	142.718	138.438	94.0572				0.0015	97.5845	104.242	76.4558	120.277		114.155	96.2587	109.705	126.615	141.043	147.602	102.038		132.222	100	117.707
		0.039	91.1124	104.502	150,921448*	92.4045	103.741	114.464	116.81	143.504	112.007	82.3203	80.8478	106.833	105.348	121.052	93.6763	108.165	110.348	90.702				0.0046	105.303	102.951	142.133	109.879		100.797	142.133	112.305	105.815	124.556	94.611	99.8089		137.839	121.785	108.599
		0.078	92.1239	111.068	128.29	97.0598	93.373	116.473	112.24	129.074	121.847	73.9779	77.7454	64.2735	88.86	99.045	76.6528	118.999	126.081	90.3087				0.0137	58.8961	113.939	110.898	112.218		118.272	110.898	110.225	146.597	87.342	38.9524	86.8153		123.854	132.225	109.236
		0.156	87.1703	101.851	106.34	85.7845	98.7317	111.482	116.933	150.891	144.013	64.533	61.6053	20.296	80.5497	89.976	66.1549	110.872	135.535	90.1667				0.0412	76.343	103.778	119.743	98.7868		112.56	119.743	130.156	139.363	51.0787	2.43474	55.9873		117.844	140.856	104.904
		0.313	80.1268	107.176	92.5039	72.2171	100.294	99.8133	109.953	132.149	136.771	52.0903	34.1266	0	46.9387	57.1231	40.6999	95.425	128.185	84.9742				0.1235	161.821	112.032	112.069	109.619		103.27	112.069	110.052	79.8574	1.06752	0	14.4586		122.168	147.349	108.025
		0.625	60.7559	84.7202	64.2302	49.8603	91.0574	79.5431	109.006	150.145	141.181	36.5967	21.1604	0	30.7455	29.8458	25.2056	90.9074	124.798	101.335				0.3704	64.2693	120.443	152.035	101.3		98.5387	152.035	109.099	27.178	0	0	8.66242		120.995	156.587	102.166
		1.25	31.4183	73.0396	71.1425	53.5338	69.0788	73.7798	108.282	145.851	136.344	32.9967	11.1494	0	10.8885	13.2727	12.2132	82.7301	114.671	91.2775				1.1111	74.6446	97.5459	128.055	105.459		80.3463	128.055	108.752	1.95586	1.57507	0	8.47134		114.878	146.253	111.847
		2.5	26.7185	70.1178	64.2206	55.8901	71.7063	66.182	112.696	112.22	120.961	42.0037	6.65575	1.83262	9.08967	10.0043	8.32976	100.467	105.254	83.8607				3.3333	71.9332	93.5272	131.174	98.1802		99.2923	131.174	107.452	2.35162	2.12804	0	7.96178		110.348	132.336	104.013
	n=3-6		1	2	3	4	5	6	1	2	3	1	2	3	4	5	6	1	2	3				10	61.0637	90.2279	129.255	95.5806		79.9096	129.255	104.246	0	0	0	7.96178		104.034	103.762	94.7771
																							n=3-4		1	2	3	4		2	3	4	1	2	3	4		2	3	4

## Sheet: Figure 2
2a.	MDA-MB-231 (WT)
heat-map, % of control (Veh, 2 h) of oxidized PE, PC or PI species (pmol/1 × 106 cells)
		2 h			4 h			6 h			24 h
		Veh	RSL3 1 µM	RSL3 10 µM	Veh	RSL3 1 µM	RSL3 10 µM	Veh	RSL3 1 µM	RSL3 10 µM	Veh	RSL3 1 µM	RSL3 10 µM
	PC(16:0_20:4 + 1[O])	100	166.685	184.929	92.9615	174.6	165.616	87.2137	131.409	121.075	77.9056	73.8712	52.5986
	PC(18:0_20:4 + 1[O])	100	175.583	205.14	91.2313	201.406	173.929	89.9692	145.992	142.993	93.5973	105.666	87.7257
	PC(18:1_20:4 + 1[O])	100	162.122	225.36	82.0186	194.198	207.411	82.1937	172.936	167.421	71.3923	66.8858	53.7896
	PC(16:0_22:4 + 1[O])	100	137.217	143.102	77.9911	156.744	141.717	53.5561	107.313	107.943	48.2043	86.28	18.2907
	PC(18:0_22:4 + 1[O])	100	86.406	117.045	84.8393	71.3397	63.3447	64.1699	44.6477	53.3195	39.7619	36.1992	33.7019
	PC(16:0_20:4 + 2[O])	100	306.226	426.05	93.511	186.689	264.598	84.3863	117.728	174.305	24.1187	66.4213	40.4973
	PC(18:0_20:4 + 2[O])	100	169.118	301.491	92.4506	123.073	158.193	71.8691	79.0784	103.428	34.0716	62.1854	55.6953
	PC(18:1_20:4 + 2[O])	100	247.783	412.877	91.2181	213.781	261.041	66.1817	119.12	168.458	22.366	57.7532	39.2153
	PC(16:0_20:4 + 3[O])	100	377.938	390.78	77.5219	417.793	325.445	60.2302	386.609	303.598	17.8619	25.8594	6.17689
	PC(18:0_20:4 + 3[O])	100	595.062	505.35	112.641	413.319	547.714	67.7017	159.594	221.837	17.4626	30.2178	97.874
	PE(16:0_20:4 + 1[O])	100	169.779	198.378	91.7377	176.136	144.92	110.769	144.663	126.255	66.3171	78.4684	60.4229
	PE(18:0_20:4 + 1[O])	100	208.315	246.86	108.002	249.951	209.01	105.927	176.203	153.453	121.711	104.83	69.2557
	PE(18:1_20:4 + 1[O])	100	256.25	308.4	103.122	265.149	245.982	100.561	186.217	165.769	69.1009	102.91	76.9709
	PE(16:0_22:4 + 1[O])	100	456.054	587.043	122.98	258.846	236.035	85.1901	121.677	109.868	63.1934	74.9476	43.0663
	PE(18:0_22:4 + 1[O])	100	101.337	109.807	122.361	99.1076	81.0646	132.305	68.2063	57.5502	181.235	56.1193	37.742
	PE(16:0_20:4 + 2[O])	100	317.336	330.141	66.4933	249.669	242.54	51.1888	174.318	102.313	84.7215	48.961	57.2715
	PE(18:0_20:4 + 2[O])	100	155.472	176.977	108.677	179.488	157.41	110.244	126.602	108.56	109.32	79.287	84.4904
	PE(18:1_20:4 + 2[O])	100	396.609	449.652	94.3876	316.343	267.301	124.623	179.119	156.612	101.69	114.92	96.0244
	PE(18:0_22:4 + 2[O])	100	316.91	423.493	72.6886	359.049	289.26	61.5025	192.356	158.727	67.9354	76.6419	59.0927
	PE(16:0_20:4 + 3[O])	100	1220.74	1571.31	113.635	1382.08	1078.72	109.315	712.346	587.566	114.865	209.725	94.323
	PE(18:0_20:4 + 3[O])	100	1040.79	1143.29	99.276	1263.99	981.947	90.4414	677.24	564.942	98.4431	180.81	66.0807
	PE(18:1_20:4 + 3[O])	100	1165.32	1501.6	108.987	1560.85	1234.23	80.6537	864.194	824.786	111.062	259.244	47.2791
	PE(16:0_22:4 + 3[O])	100	2124.1	3240.14	449.136	4607.1	3275.43	276.233	2577.26	2194.89	302.646	842.144	45.7438
	PE(18:0_22:4 + 3[O])	100	855.46	909.023	90.6066	1108.52	882.249	75.3454	776.138	680.838	86.2795	139.167	82.5269
	n = 3
2b.	MDA-MB-231										2b.	MDA-MB-231
volcano plot, fold change (RSL3 against Veh) and adjusted p value (RSL3 against Veh) of oxidized PE, PC or PI species (pmol/1 × 106 cells)											UPLC-MS/MS chromotography, PE(18:0_20:4 + 3 [O])
		WT		shCtrl		shZeb1						shZeb1				shCtrl				WT
		log2(fold change)	-log10(adjusted p value)	log2(fold change)	-log10(adjusted p value)	log2(fold change)	-log10(adjusted p value)					Veh		RSL3 (1 µM)		Veh		RSL3 (1 µM)		Veh		RSL3 (1 µM)
	PI(16:0/20:4+1[O])	1.95993	1.35621	0.665912	0.849207	0.815913	0.0400256					Time (min)	intensity (cps)	Time (min)	intensity (cps)	Time (min)	intensity (cps)	Time (min)	intensity (cps)	Time (min)	intensity (cps)	Time (min)	intensity (cps)
	PI(16:0/20:4+2[O])			-1.29101	0.26165							0.4734	500	0.0753	500	0.4519	500	0.1506	500	0.4734	500	0.1076	1000
	PI(16:0/20:4+3[O])	-0.0362403	0.534761	0.672903	0.603863	-0.505885	4.34295e-07					0.8177	500	0.5164	500	0.4627	500	0.1829	500	0.5702	500	0.1506	500
	PI(18:0/20:4+1[O])	1.09626	1.539	1.47767	1.23284	0.205095	0.0400256					0.8285	500	0.538	500	0.6025	1500	0.4304	1000	0.6456	500	0.5487	500
	PI(18:0/20:4+2[O])	1.07343	0.825812	1.06825	1.3515	0.344481	0.12973					0.9145	500	0.624	500	0.85	500	0.4842	1000	0.7101	1000	0.581	500
	PI(18:0/20:4+3[O])	2.05755	1.539	2.21116	1.23284	0.949224	0.0400256					1.1727	1500	0.6563	500	0.8715	500	0.6133	500	0.7854	1000	0.6133	500
	PI(18:1/20:4+1[O])	1.0619	1.539	1.35459	1.3515	-0.132975	0.0400256					1.2696	500	0.7101	500	0.9038	500	0.6456	500	0.8069	500	0.624	500
	PI(18:1/20:4+2[O])	0.89638	1.12002	0.563034	0.30317	-0.720853	0.314198					1.3664	1500	0.7316	500	0.9576	500	0.6563	500	0.85	500	0.6671	1000
	PI(18:1/20:4+3[O])	1.06638	1.539	1.76595	2.17451	0.845847	0.435751					1.3879	1000	0.7531	1000	1.0221	500	0.6778	1000	0.9145	500	0.6886	1000
	PI(18:0/22:4+1[O])	1.05734	1.35621	0.804395	0.652828	-0.47949	0.435751					1.3987	500	0.8607	1000	1.162	1000	0.6993	500	0.936	500	0.7101	500
	PI(18:0/22:4+2[O])	1.25025	1.18113	2.2784	1.23284	-0.648215	0.0400256					1.4417	500	0.893	500	1.2373	500	0.7316	500	0.9898	500	0.7316	500
	PI(18:0/22:4+3[O])	2.28737	1.539	1.97998	1.23284	0.35252	4.34295e-07					1.4633	1000	0.9038	500	1.2696	2000	0.7424	500	1.0652	500	0.7639	1000
	PE(16:0_20:4(1O))	1.02838	1.78339	0.76913	1.3673	0.06959	0.0168529					1.5171	500	0.9145	500	1.2911	1000	0.7531	500	1.119	1500	0.7747	500
	PE(16:0_20:4(2O))	1.96389	1.58087	0.67127	0.835186	-0.74585	0.0168529					1.5708	1000	1.0006	1000	1.3019	1000	0.7639	1500	1.1297	1000	0.7854	500
	PE(16:0_20:4(3O))	2.96846	2.18237	2.67897	1.83908	1.33944	0.0168529					1.5924	500	1.0652	500	1.3556	2500	0.7962	2000	1.1512	1500	0.8285	1000
	PE(18:0_20:4(1O))	0.581223	1.00926	0.27626	1.73945	0.14086	0.0168529					1.6139	500	1.1835	500	1.3664	2500	0.8069	500	1.162	500	0.8392	1500
	PE(18:0_20:4(2O))	0.83963	1.20424	0.944	1.97445	0.26739	0.0168529					1.6246	500	1.2158	500	1.3772	2000	0.8177	1000	1.1727	500	0.85	500
	PE(18:0_20:4(3O))	2.3085	2.23329	2.45668	1.97445	0.6953	0.0168529					1.6461	500	1.3019	1000	1.4202	1000	0.8285	2000	1.1835	500	0.8715	1000
	PE(18:1_20:4(1O))	1.29154	1.4017	1.43799	1.83908	0.3977	0.0168529					1.6784	500	1.3234	500	1.431	500	0.8607	500	1.1943	500	0.8823	1500
	PE(18:1_20:4(2O))	0.850279	1.94462	1.12485	2.17128	-0.00279	0.0168529					1.6892	2000	1.3664	500	1.4417	1000	0.8715	1000	1.205	500	0.893	500
	PE(18:1_20:4(3O))	2.34263	2.23329	2.78325	1.83908	0.93386	0.0168529					1.6999	500	1.3879	500	1.4525	1000	0.8823	2000	1.2158	500	0.9038	1500
	PE(16:0_22:4(1O))	1.1613	2.02255	1.03927	1.02203	0.49996	0.0168529					1.743	500	1.4095	500	1.4633	500	0.893	500	1.2265	500	0.9253	500
	PE(16:0_22:4(2O))					-3.5206	0.0168529					1.7645	500	1.4202	500	1.4848	1000	0.9253	500	1.2373	500	0.9468	1000
	PE(16:0_22:4(3O))	3.25033	1.78339	3.16928	1.39786	0.55044	0.0168529					1.786	1000	1.4417	500	1.4955	500	0.9468	1000	1.2696	1000	0.9576	2500
	PE(18:0_22:4(1O))	-0.338808	0.820236	0.10333	0.394478	-0.00062	0.0168529					1.8075	500	1.4633	500	1.5063	500	0.9576	500	1.3341	1000	0.9683	1500
	PE(18:0_22:4(2O))	2.89073	1.94462	3.68523	1.38409	0.73107	0.0168529					1.9367	1000	1.5063	500	1.5278	1000	0.9791	1000	1.3449	2000	0.9791	1500
	PE(18:0_22:4(3O))	1.59631	2.18237	1.67389	1.94424	0.1984	0.0168529					1.9689	1000	1.5278	500	1.5386	500	0.9898	1500	1.3664	1000	0.9898	4000
	PC(16:0_20:4(1O))	0.599569	1.68734	1.0452	0.426076	0.234037	0.0856436					1.9797	2000	1.5386	1000	1.5493	500	1.0006	2000	1.3772	2500	1.0006	1500
	PC(16:0_20:4(2O))	0.513052	0.433603	0.96415	0.426076	3.00755	0.0856436					2.0012	500	1.5708	500	1.5601	500	1.0221	1500	1.3879	1500	1.0221	1000
	PC(16:0_20:4(3O))	1.36856	0.922927	2.48379	0.426076	1.35658	0.0624515					2.012	1500	1.5924	500	1.5708	1500	1.0329	3000	1.3987	1000	1.0329	1500
	PC(18:0_20:4(1O))	0.638247	1.74029	0.998916	0.426076	0.0222815	4.34295e-07					2.0443	500	1.6139	1000	1.5924	500	1.0436	2000	1.4095	1000	1.0436	500
	PC(18:0_20:4(2O))	0.451836	0.636631	0.386981	0.300923	0.809889	0.0856436					2.0765	500	1.6246	500	1.6031	1500	1.0544	1000	1.4202	1500	1.0544	1500
	PC(18:0_20:4(3O))			2.27154	0.426076							2.0873	500	1.6354	500	1.6139	1000	1.0652	1500	1.431	500	1.0652	2000
	PC(18:1_20:4(1O))	0.163695	0.955092	0.900105	0.426076	0.211757	0.0624515					2.1088	500	1.6677	1000	1.6246	500	1.0974	500	1.4417	1000	1.0759	3000
	PC(18:1_20:4(2O))	1.18376	0.922927	0.607218	0.426076	0.199302	0.0624515					2.1303	500	1.6784	500	1.6354	1000	1.1082	500	1.4525	1000	1.0867	2500
	PC(16:0_22:4(1O))	-0.381895	0.445665	1.53073	0.271602							2.1411	1000	1.6892	500	1.6461	500	1.119	500	1.4633	1000	1.0974	500
	PC(18:0_22:4(1O))	-0.446789	0.684702	0.178619	0.102677	0.10864	0.0856436					2.1626	1500	1.6999	500	1.6569	500	1.1297	2000	1.474	2000	1.1082	2500
	n = 3											2.1949	1000	1.7107	500	1.6784	500	1.1405	2000	1.5063	1500	1.119	3500
												2.2056	500	1.7215	500	1.6892	500	1.1512	500	1.5171	1000	1.1297	1500
												2.2164	1000	1.8075	500	1.7322	2000	1.162	1000	1.5278	1000	1.1405	500
2c.	MDA-MB-231					KPC						2.2271	1000	1.8183	2000	1.743	2500	1.1727	500	1.5493	1500	1.1512	2500
pie-chart, fatty acid distribution of PE (% of total PE)					pie-chart, fatty acid distribution of PE (% of total PE)							2.2487	500	1.8506	500	1.7537	1000	1.1835	1500	1.5601	500	1.162	1000
		WT	shCtrl	shZeb1			mesenchmymal	mixed	epithelial	epithelial, ZEB1 ko		2.2702	1000	1.8613	500	1.7753	1000	1.205	1500	1.5708	2000	1.1727	1000
	SFA/MUFA (PE)	57.27	64.88	74.67		SFA/MUFA (PE)	55.65	69.78	78.95	75.8		2.281	500	1.8936	500	1.786	500	1.2158	500	1.5816	3500	1.1835	3000
	PUFA (PE)	42.73	35.12	25.33		PUFA (PE)	44.35	30.22	21.05	24.2		2.2917	500	1.9044	500	1.7968	1500	1.2265	500	1.5924	1500	1.1943	500
		n = 6	n = 13	n = 13			n = 6	n = 6	n = 6	n = 9		2.3132	500	1.9151	500	1.8075	500	1.2373	500	1.6139	1500	1.205	1500
pie-chart, fatty acid distribution of PI (% of total PI)					pie-chart, fatty acid distribution of PI (% of total PI)							2.3347	1000	1.9474	500	1.8183	1500	1.2481	500	1.6246	1000	1.2158	1000
		WT	shCtrl	shZeb1			mesenchmymal	mixed	epithelial	epithelial, ZEB1 ko		2.3455	500	1.9582	1000	1.8291	1500	1.2588	1000	1.6354	1000	1.2265	500
	SFA/MUFA (PI)	24.63	36.9	65.73		SFA/MUFA (PI)	22.97	32.27	49.34	46.97		2.367	500	1.9689	3000	1.8398	500	1.2696	1000	1.6461	1000	1.2373	1000
	PUFA (PI)	75.37	63.1	34.27		PUFA (PI)	77.03	67.73	50.66	53.03		2.3885	1500	1.9797	2500	1.8506	500	1.2911	2500	1.6569	1000	1.2481	1000
		n = 6	n = 13	n = 13			n = 6	n = 6	n = 6	n = 9		2.41	1000	1.9905	500	1.8829	1000	1.3019	1000	1.6784	1000	1.2588	1500
												2.4208	2000	2.0012	1000	1.8936	1000	1.3126	2000	1.6892	2000	1.2696	1000
	MDA-MB-231					KPC						2.4423	1500	2.012	2000	1.9044	500	1.3234	1500	1.6999	3000	1.2803	4000
radar-plot, fatty acid distribution of PE (% of total PE)					radar-plot, fatty acid distribution of PE(% of total PE)							2.4639	500	2.0335	1000	1.9259	500	1.3341	1500	1.7107	1500	1.2911	500
		WT	shCtrl	shZeb1			mesenchmymal	mixed	epithelial	epithelial, ZEB1 ko		2.4854	500	2.0443	1000	1.9367	500	1.3449	1500	1.7215	2000	1.3019	4000
	SFA (PE)	40.6143	40.4584	30.0425		SFA (PE)	38.4201	39.1735	37.2447	39.0795		2.4961	1500	2.0765	500	1.9474	1500	1.3556	3500	1.7322	1000	1.3126	2500
	MUFA (PE)	37.9841	41.9554	57.2763		MUFA (PE)	39.3588	45.683	52.2101	48.7762		2.5499	500	2.098	500	1.9582	2000	1.3664	4500	1.743	500	1.3234	1500
	PUFA (PE)	21.4016	17.5863	12.6812		PUFA (PE)	22.2211	15.1435	10.5452	12.1444		2.5607	1500	2.1195	1000	1.9689	1000	1.3772	4000	1.7537	1500	1.3341	3000
		n = 6	n = 13	n = 13			n = 6	n = 6	n = 6	n = 9		2.6467	500	2.1303	500	1.9797	4500	1.3879	4000	1.7645	4000	1.3449	4000
radar-plot, fatty acid distribution of PC (% of total PC)					radar-plot, fatty acid distribution of PC (% of total PC)							2.6683	500	2.1411	2000	1.9905	4000	1.3987	1500	1.7753	4000	1.3556	2500
		WT	shCtrl	shZeb1			mesenchmymal	mixed	epithelial	epithelial, ZEB1 ko		2.7543	500	2.1518	500	2.0012	3500	1.4095	1000	1.786	1500	1.3664	2500
	SFA (PC)	42.9653	42.0979	37.3116		SFA (PC)	43.7668	40.9163	39.3453	41.0989		2.7651	500	2.1949	1000	2.012	3000	1.4202	2000	1.7968	1500	1.3772	3500
	MUFA (PC)	46.2326	50.6929	58.3897		MUFA (PC)	50.3202	54.6545	56.6486	54.5484		2.7866	1500	2.2056	500	2.0227	500	1.431	500	1.8075	3000	1.3879	4500
	PUFA (PC)	10.8021	7.20923	4.29871		PUFA (PC)	5.91299	4.42927	4.0061	4.35269		2.7974	4000	2.2164	1000	2.0335	500	1.4417	500	1.8183	2500	1.3987	6501
		n = 6	n = 13	n = 13			n = 6	n = 6	n = 6	n = 9		2.8942	500	2.2379	1000	2.0443	1500	1.4525	1000	1.8291	1500	1.4095	2000
radar-plot, fatty acid distribution of PI (% of total PI)					radar-plot, fatty acid distribution of PI (% of total PI)							2.9695	500	2.2594	500	2.055	500	1.4633	2500	1.8398	1000	1.4202	2500
		WT	shCtrl	shZeb1			mesenchmymal	mixed	epithelial	epithelial, ZEB1 ko		3.0341	500	2.2702	500	2.0765	2500	1.474	1000	1.8506	500	1.431	5000
	SFA (PI)	44.4027	44.1787	35.0545		SFA (PI)	31.3778	33.0318	29.5121	31.999		3.0664	500	2.281	500	2.0873	2000	1.4955	500	1.8613	2000	1.4417	7501
	MUFA (PI)	17.9095	24.2506	47.7804		MUFA (PI)	30.1065	33.1019	45.1554	41.4838		3.1417	500	2.2917	500	2.098	1000	1.5063	500	1.8721	2000	1.4525	6501
	PUFA (PI)	37.6878	31.5707	17.1651		PUFA (PI)	38.5157	33.8662	25.3325	26.5172		3.1632	500	2.3025	1500	2.1088	2000	1.5171	500	1.8829	2000	1.4633	500
		n = 6	n = 13	n = 13			n = 6	n = 6	n = 6	n = 9		3.1739	500	2.3132	500	2.1195	500	1.5278	500	1.8936	500	1.474	1500
												3.2062	500	2.3347	1000	2.1303	2000	1.5386	2500	1.9044	2000	1.4848	2500
	MDA-MB-231					KPC						3.2385	500	2.3563	1500	2.1411	1500	1.5601	1000	1.9151	2500	1.4955	4500
bar-chart, PE species (% of total PE)					bar-chart, PE species (% of total PE)							3.3246	500	2.367	1500	2.1518	1000	1.5708	2000	1.9259	5501	1.5063	1500
	PE(16:1_18:1)	shCtrl	shZeb1			PE(18:0_18:1)	mesenchmymal	mixed	epithelial	epithelial, ZEB1 ko		3.3784	500	2.3778	1500	2.1626	1500	1.5816	3500	1.9367	2000	1.5171	4000
	1	1.59946	8.72311			1	18.59	29.294	24.1346	35.8842		3.3999	1000	2.3885	1500	2.1734	2000	1.5924	1000	1.9474	3000	1.5278	1500
	2	2.16731	8.73539			2	9.68073	32.9423	30.8977	33.5882		3.4429	500	2.3993	500	2.1841	1000	1.6031	2500	1.9582	3500	1.5386	2000
	3	1.34231	8.5305			3	20.0217	29.8949	24.7486	36.4165		3.4537	1500	2.41	500	2.1949	2000	1.6139	1000	1.9689	8501	1.5493	2000
	4	0.95	4.82			4	14.3434	29.308	36.9376	39.9344		3.4752	2000	2.4316	2000	2.2056	1500	1.6246	1000	1.9797	13003	1.5601	3000
	5	0.67	12.58			5	23.3715	28.9888	41.264	35.863		3.5075	1500	2.4423	1000	2.2164	1000	1.6354	500	1.9905	8001	1.5708	4500
	6	0.97	8.42			6	28.9905	32.5843	41.199	36.5319		3.5936	500	2.4531	500	2.2271	500	1.6461	1500	2.0012	3500	1.5816	3500
	7	0.85	8.53			7				43.3165		3.7227	500	2.4854	500	2.2379	2000	1.6569	500	2.012	3000	1.5924	7001
	8	0.821174	10.435			8				51.1606		3.7442	500	2.5069	500	2.2487	2000	1.6677	1000	2.0227	1500	1.6031	6501
	9	0.703541	9.15778			9				40.1019		3.755	1500	2.5284	500	2.2702	2000	1.6784	2500	2.0335	1000	1.6139	5501
	10	1.40067	10.3604				n = 6	n = 6	n = 6	n = 9		3.7657	500	2.5499	500	2.281	1000	1.6892	1000	2.0443	1000	1.6246	5501
	11	1.34763	9.38604									3.7872	500	2.5607	1000	2.2917	1500	1.7107	500	2.055	1500	1.6354	3000
	12	1.28838	9.07587									3.9271	500	2.5714	500	2.3132	2000	1.7215	1500	2.0658	2000	1.6461	3000
	13	1.35628	10.621									3.9701	500	2.593	500	2.324	2000	1.7322	2500	2.0765	1000	1.6569	2000
		n = 13	n = 13									4.067	500	2.6575	500	2.3347	2000	1.7537	3000	2.0873	1500	1.6677	6001
	PE(18:0_20:4)	shCtrl	shZeb1			PE(18:0_20:4)	mesenchmymal	mixed	epithelial	epithelial, ZEB1 ko		4.1315	500	2.7006	1000	2.3455	1000	1.7645	1500	2.098	3000	1.6784	6501
	1	11.87	8.86			1	15.9099	10.9124	6.3763	7.40636		4.1853	1000	2.7113	500	2.3563	1000	1.7753	500	2.1088	4000	1.6892	4500
	2	11.03	10.04			2	17.5795	9.24879	5.94646	10.057		4.2068	500	2.7651	500	2.367	1500	1.786	4000	2.1195	1000	1.6999	3500
	3	12.66	10			3	15.7483	10.8826	8.31753	10.7405		4.2606	500	2.7974	500	2.3778	1500	1.8075	1500	2.1303	4500	1.7107	3000
	4	14.3283	15.9311			4	5.99591	9.42055	4.885	6.59103		4.2821	500	2.8297	1000	2.3885	1500	1.8183	3000	2.1411	4000	1.7215	3500
	5	15.1575	8.78195			5	8.60111	10.2872	4.27288	9.86142		4.3467	500	2.8404	500	2.3993	2500	1.8291	2000	2.1518	4000	1.7322	1500
	6	15.4538	11.733			6	5.4817	8.00125	6.44024	9.23762		4.3575	500	2.8619	500	2.41	500	1.8398	1500	2.1626	2500	1.743	3000
	7	15.5426	13.6908			7				8.71769		4.379	500	2.9265	1000	2.4208	2000	1.8506	500	2.1734	3000	1.7537	4500
	8	7.90355	3.7341			8				7.34861		4.4005	500	2.9911	1000	2.4423	500	1.8613	500	2.1841	4000	1.7645	3000
	9	8.49599	4.99202			9				10.6698		4.4113	1500	3.0126	500	2.4639	1000	1.8721	2000	2.1949	3500	1.7753	3000
	10	7.28414	5.21523				n = 6	n = 6	n = 6	n = 9		4.422	1000	3.0449	500	2.4746	1000	1.8829	1000	2.2056	4500	1.786	4000
	11	5.25588	5.98156									4.4758	500	3.0556	500	2.4854	1500	1.8936	500	2.2164	3000	1.7968	4500
	12	6.57533	3.39191									4.6049	1000	3.0664	500	2.4961	1500	1.9044	500	2.2271	1000	1.8075	3000
	13	7.11944	5.09661									4.6695	500	3.0879	500	2.5069	500	1.9151	2500	2.2487	1500	1.8183	2000
		n = 13	n = 13									4.7017	1000	3.0986	1000	2.5176	1000	1.9259	500	2.2594	1500	1.8291	1500
	PE(18:0_22:4)	shCtrl	shZeb1			PE(18:0_22:4)	mesenchmymal	mixed	epithelial	epithelial, ZEB1 ko		4.734	500	3.1094	500	2.5284	1500	1.9367	1000	2.2702	2000	1.8398	2500
	1	2.76	0.78			1	3.02553	0.672081	0.293986	0.28742		4.8309	500	3.1309	500	2.5392	4000	1.9474	6501	2.281	3500	1.8506	5501
	2	2.44	0.84			2	3.20197	0.500622	0.471771	0.500814		4.8524	500	3.1524	500	2.5499	4000	1.9582	10502	2.2917	1500	1.8613	1000
	3	2.75	0.76			3	2.04322	0.577183	0.387926	0.508809		4.8739	500	3.1632	500	2.5607	500	1.9689	8001	2.3025	2000	1.8721	2500
	4	2.69271	0.718603			4	0.394716	0.49919	0.144536	0.388824		4.8847	500	3.1847	500	2.5714	5000	1.9797	23510	2.3132	3000	1.8829	500
	5	4.23693	0.257871			5	0.706683	0.410642	0.22602	0.753096		4.9169	500	3.2062	500	2.5822	3000	1.9905	22509	2.324	2500	1.8936	3500
	6	3.72384	0.557702			6	0.613162	0.524305	0.16651	0.778156		4.9492	500	3.2708	500	2.593	2500	2.0012	22008	2.3347	1000	1.9044	6001
	7	3.77976	0.401219			7				0.425038		4.9815	1000	3.2815	500	2.6037	1000	2.012	12503	2.3455	1000	1.9151	4500
	8	3.94763	0.293486			8				0.411027		5.0138	500	3.3569	500	2.6145	500	2.0227	7501	2.3563	2000	1.9259	6501
	9	3.94752	0.531253			9				0.415261		5.0891	500	3.4107	1000	2.6252	500	2.0335	6001	2.367	3000	1.9367	5501
	10	3.2084	0.410329				n = 6	n = 6	n = 6	n = 9		5.0999	500	3.4322	1000	2.636	1000	2.0443	2000	2.3778	1000	1.9474	8501
	11	2.12681	0.548971									5.1106	500	3.486	500	2.6467	500	2.055	3000	2.3885	2000	1.9582	18506
	12	2.82615	0.340357									5.1321	500	3.4967	2000	2.6575	2000	2.0658	1500	2.3993	1000	1.9689	40028
	13	3.58858	0.470292									5.1752	500	3.5182	1000	2.6683	1000	2.0765	3000	2.41	3000	1.9797	57057
		n = 13	n = 13									5.1859	1000	3.5505	500	2.679	1500	2.0873	2000	2.4208	500	1.9905	49042
	PE(18:0_22:6)	shCtrl	shZeb1			PE(16:0_22:6)	mesenchmymal	mixed	epithelial	epithelial, ZEB1 ko		5.229	1000	3.6151	1000	2.6898	500	2.098	2000	2.4316	2000	2.0012	49543
	1	2.32521	1.64252			1	8.23838	4.63831	2.31353	1.43847		5.2828	500	3.6474	500	2.7113	2000	2.1088	7001	2.4423	2500	2.012	29515
	2	3.19711	1.98321			2	10.6285	2.9175	1.88884	2.07187		5.2935	1500	3.6581	500	2.7221	1500	2.1195	4500	2.4531	2500	2.0227	12503
	3	1.96141	1.7488			3	6.82253	4.09454	2.67079	1.81059		5.3043	1000	3.7119	500	2.7328	2500	2.1303	4000	2.4639	1500	2.0335	14003
	4	2.22828	1.45977			4	6.9188	3.57389	1.11807	0.872046		5.3796	500	3.7227	500	2.7759	2000	2.1411	6001	2.4746	2500	2.0443	9001
	5	3.06086	0.711932			5	5.49602	4.17028	1.27459	0.954746		5.3903	500	3.755	500	2.7866	500	2.1518	8501	2.4854	1500	2.055	5501
	6	3.17306	1.16657			6	2.7813	2.48337	1.4085	0.778156		5.4119	500	3.7872	1000	2.7974	1000	2.1626	5501	2.4961	2500	2.0658	8501
	7	2.98749	0.89562			7				0.854499		5.4334	500	3.8303	1500	2.8082	1000	2.1734	4500	2.5069	4000	2.0765	4500
	8	2.16111	0.421544			8				0.914664		5.4549	1000	3.8518	500	2.8189	500	2.1841	6501	2.5176	2000	2.0873	3500
	9	2.27676	0.485844			9				1.36446		5.5087	500	3.8948	500	2.8512	1500	2.1949	3000	2.5284	5501	2.098	2500
	10	1.75235	0.575629				n = 6	n = 6	n = 6	n = 9		5.5195	1000	3.9163	500	2.9803	2500	2.2056	2500	2.5392	1000	2.1088	3500
	11	1.29036	0.504075									5.541	500	3.9271	1000	3.0018	500	2.2164	3000	2.5499	5501	2.1195	7001
	12	1.63544	0.330096									5.5517	1000	3.9378	1000	3.0233	500	2.2271	1500	2.5607	6501	2.1303	7501
	13	1.81107	0.56572									5.584	1500	3.9701	500	3.0341	500	2.2379	6001	2.5714	8501	2.1411	8001
		n = 13	n = 13									5.7024	500	4.0347	500	3.0449	1000	2.2487	4000	2.5822	3000	2.1518	12503
												5.7239	1500	4.0455	1000	3.0664	1500	2.2594	6501	2.593	7501	2.1626	6501
	MDA-MB-231					KPC						5.7777	500	4.0777	500	3.0771	500	2.2702	5000	2.6037	3000	2.1734	12503
bar-chart, PUFA/MUFA ratio (PE)					bar-chart, PUFA/MUFA ratio (PE)							5.7884	500	4.153	500	3.1094	500	2.281	5501	2.6145	8501	2.1841	10002
	PUFA/MUFA ratio (PE)	WT	shCtrl	shZeb1		PUFA/MUFA ratio (PE)	mesenchmymal	mixed	epithelial	epithelial, ZEB1 ko		5.8637	500	4.1853	1500	3.1202	1000	2.2917	7501	2.636	2500	2.1949	9001
	1	0.63436	0.48436	0.306221		1	1.01075	0.371477	0.204454	0.189947		5.8745	500	4.2068	500	3.1309	1500	2.3025	4500	2.6467	4500	2.2056	6001
	2	0.638902	0.499984	0.378404		2	1.23873	0.281849	0.273385	0.280572		5.8853	500	4.3897	500	3.1417	500	2.3132	7001	2.6575	2500	2.2164	5000
	3	0.602149	0.498304	0.350539		3	0.78126	0.340158	0.261117	0.26575		5.896	500	4.4005	500	3.1524	1000	2.324	5000	2.6683	1500	2.2271	11502
	4	0.481619	0.442131	0.381523		4	0.295554	0.307812	0.133115	0.233591		5.9176	500	4.4328	500	3.1739	1000	2.3347	5501	2.679	2500	2.2379	11002
	5	0.498317	0.51708	0.184173		5	0.350171	0.352888	0.181078	0.306122				4.4758	1000	3.1847	1000	2.3455	3000	2.6898	1500	2.2487	6001
	6	0.528223	0.500215	0.267812		6	0.284771	0.340295	0.165389	0.305217				4.4866	500	3.1955	500	2.3563	3000	2.7006	3000	2.2594	9502
	7		0.513355	0.255912		7				0.216207				4.6265	500	3.2062	500	2.367	1000	2.7113	1000	2.2702	7501
	8		0.371125	0.119344		8				0.214228				4.7448	500	3.217	1000	2.3778	3000	2.7221	1500	2.281	7501
	9		0.378536	0.149078		9				0.237028				4.8309	500	3.26	1000	2.3885	1500	2.7436	1000	2.2917	13503
	10		0.352846	0.152164			n = 6	n = 6	n = 6	n = 9				4.8954	500	3.2815	500	2.3993	2000	2.7543	1000	2.3025	6001
	11		0.265315	0.164879										4.9062	500	3.3031	500	2.41	3500	2.7651	1500	2.3132	13003
	12		0.312724	0.114606										4.9384	500	3.3138	1000	2.4316	9001	2.7759	1000	2.324	7001
	13		0.370737	0.163437										4.9815	500	3.3246	500	2.4423	1000	2.7866	3000	2.3347	9001
bar-chart, PUFA/MUFA ratio (PC)		n = 6	n = 13	n = 13	bar-chart, PUFA/MUFA ratio (PC)									5.003	500	3.3354	1000	2.4531	5501	2.8189	1000	2.3455	3000
	PUFA/MUFA ratio (PC)	WT	shCtrl	shZeb1		PUFA/MUFA ratio (PC)	mesenchmymal	mixed	epithelial	epithelial, ZEB1 ko				5.0138	1000	3.3461	1000	2.4639	2000	2.8297	500	2.3563	6501
	1	0.224473	0.183975	0.116541		1	0.190393	0.0875144	0.0693563	0.0589548				5.0353	500	3.3676	1000	2.4746	1500	2.8512	500	2.367	4000
	2	0.230378	0.18563	0.128191		2	0.195274	0.0705363	0.0969655	0.108131				5.0676	500	3.3784	1000	2.4854	3500	2.8619	1500	2.3778	5501
	3	0.219105	0.188637	0.125016		3	0.124888	0.0807737	0.095071	0.088469				5.0999	500	3.3891	1000	2.4961	1500	2.9157	1000	2.3885	4000
	4	0.23993	0.151899	0.115139		4	0.0780917	0.0755249	0.0435869	0.0640398				5.1214	1000	3.3999	500	2.5069	4000	2.9372	500	2.3993	4000
	5	0.230654	0.160371	0.051815		5	0.0774897	0.0930099	0.0643086	0.0787206				5.1752	1000	3.4107	2500	2.5176	5501	2.948	500	2.41	5000
	6	0.25846	0.148153	0.0752989		6	0.0729114	0.0797126	0.0619224	0.0811916				5.1967	500	3.4214	1500	2.5284	6501	2.9911	1000	2.4208	5000
	7		0.152951	0.0673618		7				0.0740289				5.2182	500	3.4429	2000	2.5392	7001	3.0341	500	2.4316	6501
	8		0.12458	0.0437733		8				0.0845247				5.229	500	3.4537	1000	2.5499	13503	3.0449	1000	2.4423	3500
	9		0.136114	0.0538142		9				0.084066				5.2397	500	3.4644	1500	2.5607	12503	3.0556	1000	2.4531	3000
	10		0.103751	0.0519975			n = 6	n = 6	n = 6	n = 9				5.272	500	3.4752	500	2.5714	10002	3.0771	500	2.4639	4000
	11		0.097114	0.0544099										5.3043	500	3.5398	500	2.5822	6001	3.1309	500	2.4746	4000
	12		0.108714	0.0501252										5.3366	500	3.5613	500	2.593	4500	3.1417	500	2.4854	3500
	13		0.120087	0.0594939										5.3688	500	3.5721	500	2.6037	3000	3.1739	500	2.4961	9001
bar-chart, PUFA/MUFA ratio (PI)		n = 6	n = 13	n = 13	bar-chart, PUFA/MUFA ratio (PI)									5.4011	1000	3.5828	1000	2.6145	2500	3.1955	500	2.5069	6001
	PUFA/MUFA ratio (PI)	WT	shCtrl	shZeb1		PUFA/MUFA ratio (PI)	mesenchmymal	mixed	epithelial	epithelial, ZEB1 ko				5.4549	500	3.5936	1000	2.6252	1000	3.217	500	2.5176	6501
	1	2.2142	2.03772	0.612884		1	2.56808	1.27049	0.558616	0.441085				5.4764	500	3.6043	500	2.636	1500	3.2385	500	2.5284	13503
	2	2.26736	1.55191	0.547272		2	2.37494	1.10224	0.817623	0.73095				5.5087	1000	3.6151	500	2.6467	3500	3.2493	1000	2.5392	16004
	3	2.3672	2.18436	0.594429		3	1.20927	1.16272	0.829897	0.685277				5.541	500	3.6258	500	2.6575	500	3.26	500	2.5499	21008
	4	1.93585	1.88423	0.679061		4	0.984842	0.838603	0.31049	0.462202				5.6055	500	3.6366	500	2.6683	500	3.2708	500	2.5607	27513
	5	1.86088	1.48793	0.268639		5	0.923439	1.06244	0.509626	0.512797				5.6163	500	3.6904	1000	2.679	2000	3.2815	1000	2.5714	24010
	6	2.04511	1.2479	0.376233		6	0.785062	0.817379	0.477798	0.510929				5.7454	1500	3.7227	500	2.6898	1500	3.3138	500	2.5822	23009
	7		1.34148	0.339441		7				0.815652				5.8099	500	3.755	500	2.7006	1000	3.3246	500	2.593	19006
	8		0.972538	0.224545		8				0.905605				5.8745	500	3.798	500	2.7113	2000	3.3461	500	2.6037	3500
	9		1.10271	0.209916		9				0.886589				5.8853	500	3.9701	500	2.7221	500	3.3569	500	2.6145	5501
	10		0.918366	0.227936			n = 6	n = 6	n = 6	n = 9				5.9283	1500	3.9809	1000	2.7328	1000	3.3891	500	2.6252	3000
	11		1.08201	0.212694										5.9928	1000	4.0024	500	2.7436	500	3.3999	500	2.636	3500
	12		0.991834	0.36421												4.0455	2500	2.7543	500	3.4214	4000	2.6467	4000
	13		0.985905	0.305659												4.0562	2000	2.7651	500	3.4429	2000	2.6575	3500
		n = 6	n = 13	n = 13												4.0777	500	2.7759	1000	3.4537	2500	2.6683	3500
																4.1423	1000	2.7866	1500	3.4644	2500	2.679	1000
																4.153	1000	2.7974	2000	3.4752	1000	2.6898	2000
																4.1638	500	2.8082	4500	3.486	500	2.7006	1000
																4.1746	500	2.8189	2000	3.4967	2500	2.7113	3000
																4.1961	500	2.8297	2000	3.5075	1000	2.7221	1000
																4.2284	1000	2.8404	3500	3.5398	1000	2.7328	1000
																4.2929	500	2.8512	4500	3.5505	500	2.7436	1000
																4.3037	500	2.8727	500	3.6151	500	2.7543	1500
																4.3252	500	2.8835	500	3.6366	500	2.7651	1500
																4.3359	1000	2.8942	1500	3.6796	500	2.7759	1500
																4.3467	1000	2.905	500	3.6904	500	2.7866	4000
																4.3682	500	2.9157	500	3.7119	500	2.7974	8001
																4.3897	1000	2.9372	500	3.7227	500	2.8082	2500
																4.4113	500	2.9803	500	3.7334	1000	2.8189	4000
																4.4328	500	3.0126	500	3.7442	1500	2.8297	8001
																4.4651	1500	3.0341	1000	3.755	1000	2.8404	4500
																4.4973	500	3.0449	4000	3.8733	500	2.8512	4000
																4.5081	500	3.0556	500	3.8841	500	2.8619	2500
																4.5511	1000	3.0664	500	3.9271	1000	2.8727	500
																4.5726	500	3.0986	500	3.9486	1500	2.8835	1000
																4.5942	500	3.1094	2000	3.9594	1000	2.905	500
																4.648	2000	3.1202	500	4.0347	2000	2.9157	1500
																4.6587	1000	3.1309	1000	4.0455	1000	2.9265	1500
																4.7017	500	3.1417	1000	4.0562	500	2.948	500
																4.7663	1500	3.1524	2000	4.067	500	2.9588	1000
																4.7771	1000	3.1955	1000	4.0992	1000	2.9803	1000
																4.7986	1000	3.2062	500	4.153	1500	3.0018	500
																4.8524	500	3.217	500	4.2391	500	3.0233	1500
																4.8632	500	3.2278	500	4.2499	500	3.0341	1500
																4.8739	1000	3.2385	1000	4.2714	500	3.0449	5000
																4.9062	500	3.2493	1000	4.3144	1500	3.0556	2000
																4.9277	500	3.2815	500	4.3359	500	3.0664	500
																4.9815	1500	3.2923	2500	4.3897	500	3.0771	500
																5.003	500	3.3031	1000	4.4328	500	3.0879	2500
																5.0138	2000	3.3138	500	4.5081	500	3.0986	1000
																5.0676	500	3.3246	1500	4.5619	500	3.1094	500
																5.0999	1000	3.3354	1000	4.5726	500	3.1202	500
																5.1106	500	3.3461	4000	4.5834	500	3.1309	500
																5.1214	1000	3.3569	1500	4.6157	1000	3.1632	500
																5.1429	1500	3.3676	2000	4.6265	500	3.1739	500
																5.1536	500	3.3784	1500	4.6372	1000	3.217	500
																5.1752	2500	3.3891	1500	4.648	500	3.2385	500
																5.1859	1500	3.4107	1500	4.6587	500	3.2493	2000
																5.1967	500	3.4214	2500	4.6802	500	3.26	500
																5.2074	1000	3.4322	3000	4.7017	1000	3.2923	500
																5.2397	1000	3.4429	2000	4.734	1500	3.3138	500
																5.2505	500	3.4537	1000	4.7448	1000	3.3246	500
																5.2612	500	3.4644	3500	4.7663	1000	3.3354	500
																5.272	1000	3.4752	2000	4.7878	500	3.3461	2000
																5.3366	500	3.486	1000	4.7986	500	3.3676	1500
																5.3581	500	3.4967	1000	4.8524	500	3.3784	1000
																5.3688	500	3.5075	500	4.9062	500	3.3891	500
																5.3796	500	3.529	500	5.0138	500	3.3999	500
																5.3903	500	3.5398	2500	5.0461	500	3.4107	500
																5.4334	500	3.5613	1000	5.0568	1000	3.4214	1000
																5.4764	500	3.5828	1500	5.0783	500	3.4429	1000
																5.4872	500	3.6043	500	5.0999	1000	3.4537	1000
																5.5087	1000	3.6151	500	5.1321	1000	3.4644	2000
																5.5195	1000	3.6581	500	5.1429	500	3.4752	1000
																5.5517	500	3.7227	500	5.1536	500	3.486	2000
																5.5732	500	3.7334	500	5.1644	2000	3.4967	500
																5.584	500	3.7442	2000	5.1967	500	3.5182	2500
																5.5948	1500	3.755	500	5.2074	1000	3.529	2500
																5.6378	1500	3.7765	1000	5.2182	500	3.5398	1000
																5.6593	500	3.7872	1500	5.2612	1000	3.5505	1500
																5.7346	1500	3.8195	1000	5.272	500	3.5721	500
																5.7561	500	3.8625	1000	5.2828	500	3.5936	1000
																5.7992	500	3.9056	500	5.3258	1000	3.6043	500
																5.8207	500	3.9163	500	5.3581	500	3.6258	1000
																5.8315	1000	3.9271	500	5.3688	500	3.6366	500
																5.8422	2000	3.9809	500	5.3796	1000	3.6474	1000
																5.8637	500	3.9917	500	5.4011	500	3.6796	500
																5.8853	1000	4.0024	1500	5.4334	1000	3.7442	500
																5.896	1000	4.0132	500	5.4764	1500	3.755	500
																5.9068	500	4.0347	4000	5.5087	500	3.7872	1500
																5.9283	1000	4.0455	1000	5.5625	1000	3.8625	500
																5.9606	1000	4.0562	1000	5.5732	500	3.9378	500
																5.9713	1000	4.067	1000	5.584	1000	3.9486	500
																5.9928	1500	4.0777	500	5.5948	1000	3.9594	500
																		4.1315	500	5.6163	1000	3.9701	500
																		4.1423	1000	5.6593	500	3.9917	1000
																		4.1746	500	5.6701	1000	4.0132	1000
																		4.1853	1000	5.7131	500	4.0239	2500
																		4.2176	1000	5.7239	500	4.0347	500
																		4.2284	1000	5.8315	500	4.0455	1500
																		4.2391	500	5.8422	500	4.0562	2000
																		4.2929	500	5.8637	1000	4.067	1000
																		4.3359	500	5.9068	1000	4.0777	500
																		4.3467	500	5.9176	500	4.0885	500
																		4.3575	500	5.9283	1500	4.0992	1000
																		4.3897	500	5.9391	500	4.1208	500
																		4.4435	500	5.9498	500	4.1423	500
																		4.4543	500			4.153	500
																		4.4651	500			4.2284	1500
																		4.4758	500			4.2391	500
																		4.5296	500			4.2606	1500
																		4.5511	1000			4.2714	500
																		4.5726	500			4.2929	500
																		4.5834	500			4.3144	1000
																		4.6157	500			4.3359	500
																		4.6372	500			4.3467	1500
																		4.648	500			4.379	500
																		4.6802	1500			4.3897	500
																		4.691	1000			4.422	1000
																		4.7017	500			4.4651	500
																		4.7125	1000			4.4758	500
																		4.7555	1000			4.4866	500
																		4.7771	1500			4.4973	1000
																		4.7986	500			4.5081	500
																		4.8094	500			4.5296	1500
																		4.8201	500			4.5942	1000
																		4.9062	500			4.6157	500
																		4.9277	500			4.6265	500
																		5.003	1500			4.6372	500
																		5.0138	500			4.7017	1000
																		5.0353	1000			4.7125	1500
																		5.0461	500			4.734	500
																		5.0568	500			4.7663	500
																		5.0676	2000			4.7771	1500
																		5.0891	500			4.7878	500
																		5.1106	1500			4.8094	1500
																		5.1321	500			4.8309	500
																		5.1429	1000			4.8416	500
																		5.1536	1000			4.8524	500
																		5.1644	1000			4.8954	2500
																		5.1752	500			4.9062	500
																		5.1859	1500			4.9492	2000
																		5.2074	1000			4.96	500
																		5.2182	500			4.9707	500
																		5.2612	1000			4.9922	500
																		5.315	1000			5.003	500
																		5.3258	1000			5.0138	500
																		5.3366	500			5.0245	1500
																		5.3473	1500			5.0461	1000
																		5.3581	500			5.0568	1000
																		5.3796	500			5.0676	500
																		5.4119	500			5.0783	500
																		5.4441	1000			5.0999	1000
																		5.4549	1000			5.1106	500
																		5.4657	500			5.1321	500
																		5.4979	500			5.1429	500
																		5.541	500			5.1536	3000
																		5.5517	500			5.1644	500
																		5.5625	500			5.1859	500
																		5.584	1000			5.1967	1500
																		5.5948	1500			5.2074	1000
																		5.6163	1500			5.229	2000
																		5.627	500			5.2505	1000
																		5.6593	500			5.2612	500
																		5.6701	1000			5.2828	500
																		5.6808	500			5.3043	500
																		5.6916	1500			5.3258	1500
																		5.7024	500			5.3366	500
																		5.7131	500			5.3473	500
																		5.7669	1000			5.3581	2000
																		5.7884	2000			5.3796	1000
																		5.7992	1000			5.4119	500
																		5.8207	4000			5.4226	500
																		5.8315	1000			5.4334	500
																		5.8422	1000			5.4441	500
																		5.853	1000			5.4872	500
																		5.8637	3000			5.5195	500
																		5.8745	500			5.5302	500
																		5.8853	1000			5.541	500
																		5.896	1000			5.5517	2000
																		5.9176	1500			5.5625	500
																		5.9391	1500			5.5732	500
																		5.9498	1500			5.584	2000
																		5.9606	1000			5.6163	2000
																		5.9713	1000			5.627	500
																		5.9821	1000			5.6378	500
																						5.6593	500
																						5.6701	500
																						5.6808	1000
																						5.6916	500
																						5.7024	2000
																						5.7131	1500
																						5.7239	1500
																						5.7346	1000
																						5.7561	500
																						5.7669	1000
																						5.7777	500
																						5.7884	500
																						5.7992	1000
																						5.8099	1500
																						5.8207	2000
																						5.8315	1500
																						5.8422	1000
																						5.853	2000
																						5.8637	1500
																						5.8745	500
																						5.8853	2500
																						5.9176	1500
																						5.9283	1000
																						5.9391	1000
																						5.9498	500
																						5.9606	2000
																						5.9713	1500
																						5.9821	1000
																						5.9928	1000
											n = 3

## Sheet: Figure 3
3a.	MDA-MB-231
rel. mRNA expression
		shCtrl#1			shCtrl#2			shZeb1#1			shZeb1#2
	SCD	1.74	0.73	2.04	4.06	0.6	0.77	30.02	7.19	21.83	24.51	7.45	15.83
	FASN	1.37	1.85053	1.7	1.86	1.5177	1.04	5.95	8.62004	5	5.43	5.31158	4.66
	FADS2	1.56	2.3	1.9781	2.21	1.14	1.7339	0.39	0.37	0.0959	0.39	0.38	0.1323
	ELOVL5	0.54	0.59	0.41	0.92	0.77	0.71	0.04	0.06	0.02	0.05	0.04	0.02
	ACSL4	0.942862	1.15276	0.967354	0.842954	1.27344	0.947715	0.499097	0.5024	0.486372	0.428407	0.597779	0.474627
	ZEB1	0.55	0.75	0.73	0.69	0.72	0.67	0.14	0.14	0.15	0.18	0.28	0.29
	n = 3	1	2	3	1	2	3	1	2	3	1	2	3
3b.			SCD						FASN						FADS2						ACSL4						ELOVL5
W-Blot			shCtrl		shZeb1				shCtrl		shZeb1				shCtrl		shZeb1				shCtrl		shZeb1				shCtrl		shZeb1
rel. protein levels			#1	#2	1#	#2			#1	#2	1#	#2			#1	#2	1#	#2			#1	#2	1#	#2			#1	#2	1#	#2
		1	1	0.88	13.34	18.57		1	1	1.03	1.89	1.34		1	1	1.19	0.01	0.01		1	1	1.22	0.61	0.7		1	1	0.6	0.25	0.21
		2	1	1.31	11.36	11.93		2	1	1	1.23	1.7		2	1	0.81	0.07	0.01		2	1	0.97	0.57	0.56		2	1	0.7	0.54	0.19
		3	1	1.02	4.89	5.64		3	1	0.68	1.5	1.31		3	1	0.95	0.01	0		3	1	0.91	0.62	0.54		3	1	0.81	0.47	0.21
		4	1	0.96	12.24	9.17		4	1	1.06	1.85	2.38		4	1	0.19	0	0		4	1	0.91	0.73	0.42		4	1	0.6	0.3	0.3
		5	1	1.84	6.91	10.53		5	1	1.2	2	2.2		5	1	0.23	0.01	0.01		5	1	0.9	0.6	0.4		n = 4
		n = 5						n = 5						n = 5						n = 5
3c.	KPC Allografts
pie-chart, fatty acid distribution of PE (% of total PE)
		Epithelial and Mix			Mesenchymal
	SFA/MUFA (PE)	53.3048			24.7419
	PUFA (PE)	46.6952			75.2581
	n = 3
bar-chart, PE species (% of total PE)
		Epithelial and Mix			Mesenchymal
	PE(18:1/18:1)	8.9418	6.6191	5.4253	4.7532	2.3831	3.2709
	PE(18:0_20:4)	14.023	11.1609	17.9792	19.0886	22.8039	28.373
	PE(18:0_22:4)	7.691	5.2595	7.4578	10.3168	10.6497	8.9324
	PE(18:0_22:6)	1.1756	2.9566	2.055	3.7672	10.4014	4.3509
	n = 3	1	2	3	1	2	3
bar-chart, PUFA/MUFA ratio (PE)
		Epithelial and Mix			Mesenchymal
	PUFA/MUFA ratio	0.599216	0.639743	0.964088	1.48828	3.41668	2.46693
	n = 3	1	2	3	1	2	3

## Sheet: Figure 4
4d	MCF7
Reporter Assays - rel. Luc activity
		Ctrl						ZEB1
	SCD	1	1	1	1	1	1	0.512095	0.840808	0.61247	0.417017	0.749352	0.5599
	FASN	1	1	1	1			0.605567	0.528342	0.538997	0.489892
	FADS2	1	1	1	1			2.51411	1.55378	2.4512	3.32383
	ELOVL5	1	1	1	1			1.52986	1.30849	2.2509	2.20325
	ACSL4	1	1	1	1			1.7826	2.25679	1.97405	2.66651
	ANKRD1	1	1	1	1			2.21841	3.00792	1.89353	3.67723
	LLGL2	1	1	1	1			0.646504	0.881335	0.286618	0.285827
	n = 4-6	1	2	3	4	5	6	1	2	3	4	5	6

## Sheet: Figure 5
5a.	MDA-MB-231
rel. viability in %		µM ML210	Veh					MF438					Cay10566				rel. death rate	time/h	Veh			Veh+ML210			MF438			MF438+ML210			Cay10566			Cay10566+ML210
		0.002	101.607	124.402	98.8948	116.543	132.782	134.388	125.33	102.438	118.645	106.15	106.823	120.76	80.4099			0	18.0804	65.7261	143.857	4.98302	60.619	27.4455	27.7134	104.819	54.2773	46.9095	63.6689	26.3748	25.5775	103.07	31.3976	52.469	106.863	18.1078
		0.005	102.046	109.046	95.3523	110.322	134.44	144.619	156.653	94.2992	112.913	81.3306	124.774	126.806	75.6987			4	19.5737	66.3242	150.218	301.233	367.719	243.314	24.6002	115.254	55.6461	814.964	638.691	386.498	32.64	121.411	33.9356	757.614	870.728	689.776
		0.014	111.15	129.034	106.547	104.564	94.1403	146.076	147.687	90.2641	66.4753	34.5339	114.15	132.168	54.292			12	14.5376	70.9235	129.557	452.91	606.689	492.682	24.1716	111.526	42.3847	1188.38	1136.89	853.605	32.6281	108.363	25.5171	1153.09	1270.57	1332.56
		0.041	86.1186	133.436	90.0661	87.2908	84.2759	92.722	127.201	42.8283	18.6675	8.20773	97.5656	112.226	37.1809			16	11.3348	62.1798	96.082	427.739	649.738	636.863	22.006	100.115	30.0289	1206.1	1339.3	1133.09	27.4802	90.9853	24.2228	1156.04	1375.13	1549.64
		0.123	71.0672	111.886	77.9338	78.4437	57.1848	22.4388	45.436	28.0985	6.71892	6.02797	45.4429	79.4859	12.9517			20	8.74157	62.4258	78.5223	422.286	625.029	644.677	20.9141	87.2113	21.8071	1245.46	1392.1	1184.72	23.7472	87.0384	15.6043	1145.56	1381.04	1590.11
		0.37	51.4872	90.2983	63.5631	61.1792	50.4553	4.31411	14.3226	23.2704	6.63993	7.12552	17.0878	35.5528	7.97936		n=3		1	2	3	1	2	3	1	2	3	1	2	3	1	2	3	1	2	3
		1.111	27.8861	76.2757	69.852	66.3775	39.9408	0	13.6076	33.5298	2.93555	7.9064	8.76835	32.5974	8.12822
		3.333	30.4034	71.8989	52.8285	57.1301	36.9471	1.2748	27.5946	26.5615	6.62657	15.8116	10.7842	42.8396	8.99929
		10	29.8742	63.7777	57.0779	52.9771	34.6689	5.77848	30.5091	32.6442	13.9956	29.4449	20.5264	36.8819	8.29757
	n≥3		1	2	3	4	5	1	2	3	4	5	1	2	3
5b.	MDA-MB-231												part 2 -->															part 2 -->															5b.	MDA-MB-231 (shCtrl)
fatty acid distribution of PE (% of total PE)																																											UPLC-MS/MS chromotography; PE(18:0_20:4 + 3 [O])
		Veh					CAY10566 (3 µM)																																					Veh		RSL3 (1 μM )		CAY10566 (3 μM)
	SFA (PE)	45.0213	47.1558	44.6852	44.4018	41.1202	50.2677	51.2214	51.4731	51.7555	50.4853																																	Time (min)	intensity (cps)	Time (min)	intensity (cps)	Time (min)	intensity (cps)
	MUFA (PE)	38.8051	33.4999	37.3342	37.5293	41.452	30.4566	27.9869	28.0043	27.0379	29.961																																	0.7101	500	0.0323	500	0.5164	500
	PUFA (PE)	16.1736	19.3443	17.9806	18.0689	17.4278	19.2757	20.7916	20.5226	21.2066	19.5538																																	0.85	500	0.3335	1000	0.6133	500
	n = 5	1	2	3	4	5	1	2	3	4	5																																	0.9253	500	0.5272	1500	0.7747	500
																																												1.0006	500	0.5595	500	0.85	500
fatty acid distribution of PI (% of total PI)																																												1.0867	500	0.581	500	0.8823	500
		Veh					CAY10566 (3 µM)																																					1.205	1000	0.5918	500	0.893	500
	SFA (PI)	40.0758	41.8092	40.5177	43.1271	41.5323	49.2661	47.9769	48.0359	47.7638	48.88																																	1.2265	500	0.624	500	0.9145	500
	MUFA (PI)	40.2957	31.3327	35.6697	29.8024	33.4483	26.1767	23.6546	26.1675	26.1394	27.2929																																	1.2481	500	0.6671	500	0.9791	500
	PUFA (PI)	19.6286	26.8582	23.8125	27.0705	25.0194	24.5572	28.3686	25.7966	26.0969	23.8271																																	1.3019	500	0.6778	500	1.0221	500
	n = 5	1	2	3	4	5	1	2	3	4	5																																	1.3879	1000	0.6993	1000	1.0544	500
																																												1.4633	500	0.7101	500	1.0652	500
																																												1.5708	500	0.7209	1000	1.1082	500
proportion of PUFA in PE (% of total PE)																																												1.5816	1000	0.7316	500	1.1297	1000
		Veh					CAY10566 (3 µM)																																					1.6354	500	0.7424	500	1.1512	500
	PUFA (PE)	16.1736	19.3443	17.9806	18.0689	17.4278	19.2757	20.7916	20.5226	21.2066	19.5538																																	1.6461	500	0.7531	1500	1.1727	500
	n = 5	1	2	3	4	5	1	2	3	4	5																																	1.6784	500	0.8069	2000	1.1943	500
																																												1.6999	500	0.8177	1000	1.2911	500
PI species (% of total PI)																																												1.7215	500	0.8285	5501	1.3019	1500
	PI(18:1/18:1)	Veh					CAY10566 (3 µM)																																					1.743	500	0.8392	3500	1.3234	500
	shCtrl	9.7552	7.3957	9.0967	6.8048	8.0385	1.6796	2.4809	2.4569	2.4847	1.7044																																	1.7753	500	0.85	2500	1.3449	500
	shZeb1	13.5777	14.1108	15.9574	13.6225		2.4432	1.9277	1.7276	1.7674																																		1.8936	1000	0.8607	2000	1.3556	500
	n = 4-5	1	2	3	4	5	1	2	3	4	5																																	1.9044	500	0.8715	1500	1.3664	1000
																																												1.9474	1000	0.8823	1000	1.3879	2500
																																												1.9582	500	0.9038	1500	1.3987	2000
5c.	MDA-MB-231																																											1.9797	500	0.9145	1000	1.4202	1000
rel. viability in %		µM ML210	Veh			OA			OA+MF438			MF438				rel. death rate	time/h	Veh			Veh+ML210			OA			OA+ML210			OA+MF438			OA+MF438+ML210			MF438			MF438+ML210					2.012	2000	0.936	1000	1.431	500
		0.005	116.543	98.8948	101.607	113.245	88.7468	92.5834	91.3677	120.734	100.185	118.645	102.438	134.388			0	19.3365	2.70697	5.93541	38.7994	9.80449	6.57899	16.3699	38.9848	16.5994	44.0737	17.0957	7.19433	38.3441	17.7923	7.63704	17.2103	31.0805	10.244	28.2282	10.1069	11.7103	32.7076	38.6704	6.1821			2.0335	1000	0.9468	2000	1.4525	1000
		0.014	110.322	95.3523	102.046	116.854	109.321	106.533	97.8194	128.816	110.999	112.913	94.2992	144.619			4	46.9355	22.6741	19.302	119.213	132.37	121.645	33.6728	53.8612	20.2113	30.2461	27.3028	4.90843	43.8428	20.6248	14.4128	34.1495	61.1836	6.15627	37.2675	46.429	39.1866	301.794	765.935	227.404			2.055	500	0.9576	3000	1.4633	1000
		0.041	104.564	106.547	111.15	121.795	95.2395	101.338	107.279	120.003	106.892	66.4753	90.2641	146.076			8	38.9833	22.4064	16.3757	330.806	389.426	357.711	32.4047	40.858	22.821	30.2737	40.3864	9.39232	47.0594	25.2145	11.6858	24.3674	46.4915	6.69333	24.9536	38.5561	33.3258	756.309	1328.66	390.436			2.098	1000	0.9683	3000	1.474	500
		0.123	87.2908	90.0661	86.1186	116.143	103.19	93.1388	98.275	110.176	104.194	18.6675	42.8283	92.722			12	33.7502	25.6629	19.617	362.891	434.635	405.583	27.639	46.1752	16.8937	28.1587	36.2119	8.70473	35.845	22.7088	6.46015	29.3354	51.2664	8.12578	19.8661	33.8202	33.2831	1055.95	1695.68	488.298			2.1195	500	0.9791	3500	1.4955	500
		0.37	78.4437	77.9338	71.0672	119.739	96.7848	120.061	104.921	116.354	113.803	6.71892	28.0985	22.4388			16	23.6846	24.5276	21.4649	361.747	434.61	393.855	19.3978	45.5516	15.0739	30.2201	33.5204	10.1174	48.5162	28.1908	8.48445	24.7917	48.8683	10.726	19.518	30.6991	34.2547	1136.12	1792.48	518.772			2.1411	500	0.9898	500	1.5386	2000
		1.111	61.1792	63.5631	51.4872	112.403	101.46	95.4787	105.136	126.029	98.7676	6.63993	23.2704	4.31411			20	22.8904	24.8025	23.061	319.224	385.254	364.286	17.0011	40.9684	14.1367	24.0405	26.946	8.14207	32.4705	22.8799	7.67802	24.4371	54.7663	15.5328	15.9433	30.208	35.0063	1186.76	1815.02	483.485			2.1518	500	1.0006	2000	1.5493	500
		3.333	66.3775	69.852	27.8861	117.972	92.7045	101.321	85.7675	122.738	111.8	2.93555	33.5298	0		n=3		1	2	3	1	2	3	1	2	3	1	2	3	1	2	3	1	2	3	1	2	3	1	2	3			2.1626	1500	1.0114	2000	1.5601	500
		10	57.1301	52.8285	30.4034	109.081	80.2432	93.2193	78.4416	107.254	94.2723	6.62657	26.5615	1.2748																														2.1734	500	1.0221	1000	1.5708	500
	n=3		1	2	3	1	2	3	1	2	3	1	2	3																														2.2056	2000	1.0329	3000	1.5816	500
																																												2.2164	500	1.0436	1000	1.5924	500
																																												2.2594	500	1.0652	500	1.6031	1000
5d.	MDA-MB-231																																											2.3025	500	1.0867	3000	1.6246	1000
rel. viability in %		µM ML210	shCtrl			shCtrl+MF438			shZeb1			shZeb1+MF438																																2.3132	1000	1.0974	500	1.6354	1500
		0.002	101.091	96.301	101.733	109.162	114.863	96.7535	100.703	121.147	104.922	96.331	123.759	97.5336																														2.324	1000	1.1082	1500	1.6461	1000
		0.005	98.1688	130.823	96.4739	125.333	117.225	102.458	99.5479	139.522	108.22	95.6954	128.883	97.4591																														2.3347	500	1.119	500	1.6569	1500
		0.014	101.543	117.018	87.6881	110.893	114.856	90.7557	99.1008	140.651	109.144	89.4391	135.76	108.075																														2.3563	500	1.1297	2000	1.6677	1000
		0.041	106.715	86.0694	80.5751	58.775	44.5928	54.5382	112.471	150.96	109.339	94.445	129.332	103.318																														2.41	500	1.1405	2000	1.6892	1500
		0.123	83.0124	106.069	74.4755	23.2548	20.3536	30.7169	115.267	132.524	105.084	77.7225	121.287	94.0771																														2.4316	500	1.1512	3000	1.7322	500
		0.37	67.8922	76.6954	66.9982	21.0571	7.44238	17.4277	112.776	102.982	105.223	73.1692	120.217	98.002																														2.4531	500	1.162	3000	1.743	500
		1.111	52.5216	62.0143	49.3714	13.1569	7.84159	8.6473	92.5595	119.165	106.947	65.1748	117.125	90.2823																														2.5284	1500	1.1727	3500	1.7645	500
		3.333	51.7415	51.4199	35.4576	11.5177	6.58446	5.98549	102.18	104.322	100.859	64.208	104.724	84.9275																														2.5392	500	1.1835	1500	1.7753	1500
		10	44.4134	40.4747	23.0938	12.8824	3.48551	5.37102	71.721	85.1866	94.7617	52.7718	96.1184	68.861																														2.5607	1000	1.1943	500	1.7968	500
	n=3		1	2	3	1	2	3	1	2	3	1	2	3																														2.5714	500	1.205	500	1.8183	2000
																																												2.5822	1000	1.2158	1500	1.8291	500
																																												2.593	500	1.2373	2000	1.8506	1500
5e.	MDA-MB-231		wt								shZeb1																																	2.6037	2000	1.2481	1000	1.8613	500
rel. fluorescence intensity			Ctrl	ML210	ML210 +Fer-1	MF438	MF438 +ML210	MF438+ML210+Ferr-1			Ctrl	ML210	ML210 +Fer-1	MF438	MF438 +ML210	MF438+ML210+Ferr-1																												2.6252	1000	1.2588	3000	1.8721	500
		1	0.97601	0.708568	0.999171	0.974623	0.543008	0.764516		1	1.01659	0.46019	0.97308	1.10266	1.40461	1.04341																												2.636	1500	1.2696	1500	1.9044	500
		2	1.02399	0.663173	0.994172	1.02538	0.377114	0.80546		2	0.978593	0.736749	0.964947	0.845163	0.977429	1.08213																												2.6467	500	1.2911	1500	1.9151	500
		3	0.883002	0.538558	0.834792	1.03392	0.181373	0.673694		3	1.00482	1.39158	0.814736	1.05218	0.857564	1.17733																												2.6683	500	1.3019	2500	1.9259	500
		4	1.117	0.663105	1.03418	0.966077	0.478163	0.824557		n = 3																																		2.679	1000	1.3126	3500	1.9367	500
		n = 4																																										2.7006	500	1.3234	2000	1.9474	1000
																																												2.7436	500	1.3341	1500	1.9905	2000
																																												2.7759	500	1.3556	2500	2.0012	4500
5f.	MDA-MB-231																																											2.8082	500	1.3664	4500	2.012	500
rel. viability in %		µM ML210	shCtrl			shCtrl+AA			shZeb1			shZeb1+AA				rel. death rate	time/h	shCtrl			shCtrl+ML210			shCtrl+AA			shCtrl+ML210+AA			shZeb1			shZeb1+ML210			shZeb1+AA			shZeb1+ML210+AA					2.8297	500	1.3772	2000	2.0227	3000
		0.002	96.301	96.301		93.8199	121.772		100.703	121.147		97.3544	132.157				0	23.3665	23.5608	24.1945	9.52861	13.673	15.28	9.44745	7.32263	15.2737	28.1213	34.9503	47.5596	44.0923	112.955	35.1893	45.5498	78.9736	56.8269	40.3886	113.025	51.3492	37.1121	58.132	87.594			2.8404	500	1.3879	2000	2.0335	3500
		0.005	130.823	130.823	100.126	101.405	120.576	103.564	99.5479	139.522	113.653	105.915	129.139	95.8832			4	33.2397	36.8356	42.0183	58.9972	149.863	80.1204	19.6648	9.32483	23.6407	180.191	422.413	171.908	35.0626	124.686	61.397	52.8143	76.2616	63.0109	50.5608	113.635	54.2179	453.521	340.361	110.953			2.8512	500	1.3987	2500	2.0443	3500
		0.014	117.018	117.018	107.222	99.6694	96.1481	103.225	99.1008	140.651	117.847	110.123	127.022	108.268			8	40.9128	31.2053	26.4855	159.582	308.11	234.604	22.301	15.9912	23.2413	920.591	1016.27	493.29	37.4318	95.0357	52.4754	49.5445	53.6743	61.543	43.4388	96.8338	42.1263	637.793	530.916	143.359			2.8619	500	1.4095	2000	2.055	1000
		0.041	86.0694	86.0694	113.847	78.0789	53.5575	93.2005	112.471	150.96	102.851	105.318	105.565	101.242			12	37.8701	15.6801	23.1886	249.671	304.071	324.265	27.3247	29.596	13.4811	1117.66	1175.14	781.178	22.3902	75.0687	40.8179	52.1703	39.2816	47.1953	42.4568	77.8351	34.4989	617.079	521.571	136.814			2.8727	500	1.4202	1500	2.0658	2500
		0.123	106.069	106.069	90.921	20.6656	15.6036	63.4268	115.267	132.524	98.0579	104.179	106.055	104.644			16	36.2029	13.6408	15.1063	225.578	306.151	307.69	24.1651	25.9156	15.4325	1141.15	1206.91	847.838	33.2888	72.8697	34.2521	34.1014	33.2814	48.0501	38.2133	67.2659	34.2192	554.451	481.242	121.486			3.1417	500	1.431	1500	2.0765	1000
		0.37	76.6954	76.6954	64.431	15.7685	12.0829	10.5339	112.776	102.982	93.8977	88.8176	100.459	75.9723			20	30.7774	16.9513	14.5606	218.256	277.582	290.629	24.0731	25.1034	19.1001	1163.61	1205.23	862.839	38.1607	67.0964	29.6578	45.116	49.9451	36.0896	36.7137	52.0628	31.1643	479.279	451.754	104.671			3.26	500	1.4417	2500	2.0873	500
		1.111	62.0143	62.0143	51.8874	4.2722	-1.14358	5.79628	92.5595	119.165	103.825	65.16	82.5467	89.9389		n=3		1	2	3	1	2	3	1	2	3	1	2	3	1	2	3	1	2	3	1	2	3	1	2	3			3.3354	1000	1.4525	1500	2.098	1500
		3.333	51.4199	51.4199	51.8026	8.49727	1.90567	-0.556152	102.18	104.322	102.299	56.6729	83.0528	88.5087																														3.3784	500	1.4633	500	2.1088	3500
		10	40.4747	40.4747	56.2638	9.17162	2.22285	2.61584	71.721	85.1866	106.743	56.045	90.7752	85.7881																														3.3891	500	1.474	1000	2.1195	500
	n=3		1	2	3	1	2	3	1	2	3	1	2	3																														3.3999	1000	1.4848	3000	2.1303	3000
5g.	KPC
number of mets		Ctrl	AA	OA		area of mets	Ctrl	AA	OA
per lung area		1.14893e-06	2.82267e-07	4.35215e-07		per lung area	0.221326	0.0267772	0.11884
		7.78497e-07	3.65367e-07	5.56152e-07			0.175409	0.0295985	0.106955
		4.88921e-07	2.5841e-07	6.67224e-07			0.144423	0.0588429	0.103291
		5.81871e-07	8.89226e-07	9.15772e-07			0.0340532	0.22251	0.116875
		1.36577e-08	9.07765e-07	9.14499e-07			0.00288737	0.239349	0.144837
		0	8.99083e-07	6.39367e-07			0	0.202529	0.177621
		3.58931e-08	4.56749e-07	5.98672e-07			0.00553863	0.102217	0.0709613
		0	3.02405e-07	4.94586e-07			0	0.0504139	0.0606265
		2.00795e-08	3.59598e-07	4.0735e-07			0.00030764	0.0490287	0.0675658
		5.99811e-07	1.04449e-07	5.85348e-07			0.489058	0.0177456	0.337981
		8.77671e-07	1.55512e-08	7.3561e-07			0.357834	0.00079639	0.360798
		1.15463e-06	1.52299e-08	3.4212e-07			0.280594	0.00020034	0.442362
		2.15587e-07	1.49655e-07	1.14604e-07			0.0340046	0.00874504	0.01197
		5.41719e-07	1.21614e-07	2.54819e-07			0.0405114	0.0121704	0.0488884
		2.9153e-07	1.7388e-07	2.36471e-07			0.0222564	0.00734141	0.028841
		2.55105e-07	4.61349e-07	5.57654e-07			0.109038	0.22617	0.101853
		5.74932e-07	1.39831e-06	3.30832e-07			0.100982	0.258804	0.0552276
		6.80042e-07	5.88792e-07	6.44109e-07			0.0919509	0.116351	0.164493
		3.16662e-07	0	2.10696e-07			0.0232909	0	0.0137369
		3.8675e-07	5.89742e-08	2.30231e-07			0.0710945	0.00383661	0.0184264																																			3.4322	500	1.4955	1000	2.1411	1500
		3.38763e-07	4.86927e-08	1.03287e-07			0.0636763	0.0103713	0.00595976																																			3.5936	500	1.5063	3000	2.1518	500
		2.5294e-07	0	7.72104e-07			0.0225947	0	0.337565																																			3.6796	500	1.5171	4500	2.1626	2000
		1.32717e-07	2.32735e-08	7.46996e-07			0.0154449	0.00469194	0.40212																																			3.6904	500	1.5278	2000	2.1734	1500
		1.00177e-07	3.66373e-08	4.74699e-07			0.0125233	0.00287979	0.468065																																			3.7119	500	1.5386	3000	2.1841	500
		9.78508e-08	0	4.65814e-07			0.00427186	0	0.517823																																			3.8303	500	1.5493	1500	2.1949	1500
		4.97385e-08	0	6.56507e-07			0.0133757	0	0.265847																																			3.8841	500	1.5601	2500	2.2056	2000
		6.16669e-08	8.13083e-08	6.0099e-07			0.0152479	0.00687059	0.187708																																			4.1208	500	1.5708	1500	2.2164	1500
																																												4.153	1000	1.5816	2500	2.2271	1500
																																												4.1638	500	1.5924	2000	2.2594	500
5h.	MDA-MB-231																																											4.3144	1000	1.6031	2000	2.281	3000
rel. viability in %		µM ML210	Veh				sc26196					rel. death rate	time/h	Veh				+ML210				sc-26196				sc-26196+ML210																		4.3897	500	1.6139	5000	2.2917	1000
		0.002	101.236	88.3761	104.742	111.147	120.381	133.528	99.8839	88.603			0	49.6671	16.3948	71.5746	38.2709	30.9742	71.8033	16.6338	74.0933	124.727		14.7463	32.1662	14.2467	110.974																	4.4113	500	1.6246	1500	2.3132	2000
		0.005	92.1383	118.246	99.5784	116.712	104.289	121.855	88.9107	84.4067			4	64.6071	47.3073	58.3945	24.192	432.541	334.427	335.562	753.513	53.6158		53.4677	44.2469	123.904	280.983	117.949	117.638															4.5942	500	1.6354	2000	2.324	1000
		0.014	73.1262	74.9668	91.1719	92.5402	116.892	122.778	90.5607	91.3642			8	44.9753	13.3502	53.0371	10.4528	1446.93	1290.65	1162.22	1882.21	49.2418	11.3304	24.597	43.508	276.382	472.608	174.284	239.73															4.6265	1500	1.6461	2000	2.3347	2500
		0.041	47.9982	63.4465	48.7536	54.6929	79.4624	72.5647	91.6695	77.4793			12	53.589	12.1316	53.6564	9.898	1635.15	1606.54	1453.46	2078.19	42.8665	19.6512	58.0812	38.132	305.971	494.499	179.818	235.482															4.648	1000	1.6569	1500	2.3455	1000
		0.123	14.3582	21.1999	7.56531	19.9725	66.3739	69.6737	55.2291	52.3686			16	50.9121	11.0678	65.8136	16.8937	1630.16	1744.95	1510.72	2159.86	103.888	17.8417	55.8867	34.3818	472.263	500.378	215.563	254.211															4.7233	500	1.6677	2500	2.3563	2000
		0.37	0	1.10667	20.3337	1.45758	74.0142	82.1513	53.8823	52.6801			20	46.6214	10.0318	73.8884	7.58868	1717.64	1640.8	1701.65	2182.95	96.0611	15.8254	19.2036	41.2281	379.636	460.47	197.976	260.396															4.8739	500	1.6784	5000	2.367	1500
		1.111	0	0	13.6923	7.85712	57.7421	63.6233	55.6297	44.9577		n=4		1	2	3	4	1	2	3	4	1	2	3	4	1	2	3	4															4.9062	500	1.6892	3000	2.3778	1000
		3.333	0	0	12.4183	4.51385	72.7546	55.079	31.4214	33.7875																																		5.0353	500	1.6999	500	2.3885	1500
		10	0	0	3.73261	12.7884	49.6308	44.0198	14.2914	9.40606																																		5.0676	500	1.7107	1000	2.3993	1000
	n=4		1	2	3	4	1	2	3	4																																		5.0783	500	1.7215	2000	2.41	500
																																												5.1214	500	1.7322	1500	2.4531	1000
																																												5.2935	500	1.743	1500	2.4639	1000
5i.	MDA-MB-231																																											5.4441	500	1.7537	500	2.4746	500
rel. death rate		time/h	Veh			Veh+ML210			AA			AA+ML210			sc-26196			sc-26196+ML210			AA+sc-26196			AA+sc-26196+ML210																				5.541	500	1.7645	1000	2.4854	500
		0	40.608	12.5274	73.018	43.1949	20.9637	41.7299	29.6253	15.3155	80.1156	60.9758	8.71219	37.6433	93.3839	6.67291	45.6148	103.229	6.67291	40.5199	123.015	22.6306	59.9936	77.3709	8.1983	86.7473																		5.6701	1000	1.7753	1500	2.4961	1000
		4	40.9365	20.8928	48.8231	856.307	224.392	754.781	37.3227	21.5757	70.9294	1145.66	522.193	1193.71	79.4533	9.54877	55.0639	384.715	9.54877	289.256	97.4666	26.5448	75.9898	656.635	546.107	1232.3																		5.6808	500	1.786	2000	2.5069	2000
		8	39.3826	18.2124	44.9546	1157.02	659.929	1420.09	37.8264	34.7508	53.9386	1618.69	1248.56	1971.62	83.0553	10.5813	68.8593	418.236	10.5813	511.454	98.7676	26.7791	78.1548	828.827	853.606	1563.41																		5.6916	500	1.7968	2500	2.5176	2500
		12	44.2039	4.19978	40.4441	1177.18	707.015	1591.41	14.5259	27.4188	59.0098	1736.67	1423.39	2274.66	58.1807	9.53977	60.8588	423.802	9.53977	532.953	87.782	22.483	82.5643	914.698	889.603	1708.1																		5.9606	500	1.8075	4000	2.5284	500
		16	35.302	15.9114	43.0026	1182.63	678.795	1574.28	16.6742	23.1956	49.9347	1752.12	1393.72	2428.54	44.2125	8.21914	43.9324	410.498	8.21914	544.304	71.9863	19.7489	60.5008	896.407	842.465	1665.22																		5.9713	500	1.8183	2500	2.5392	1000
		20	30.7092	13.928	42.4516	1144.95	622.455	1464.3	24.2402	16.2223	40.1333	1662.65	1335.73	2411.55	40.1987	11.4788	48.1228	394.749	11.4788	523.195	61.8738	13.9306	66.2249	842.702	835.996	1726.74																		5.9928	1000	1.8291	3000	2.5499	500
	n=3		1	2	3	1	2	3	1	2	3	1	2	3	1	2	3	1	2	3	1	2	3	1	2	3																				1.8398	3500	2.5607	1500
																																														1.8506	4500	2.5714	500
																																														1.8613	3000	2.5822	1500
5j.	MDA-MB-231																																													1.8721	4000	2.593	3000
		µM ML210	shCtrl			shCtrl+sc-26196			shZeb1			shZeb1+sc-26196																																		1.8829	2000	2.6037	2500
		0.002	101.091	96.301	101.733	99.5877	118.018	80.8298	100.703	121.147	104.922	95.7142	113.171	90.6956																																1.8936	1000	2.6145	6001
		0.005	98.1688	130.823	96.4739	94.1253	115.272	95.3506	99.5479	139.522	108.22	101.739	123.253	93.7834																																1.9044	2000	2.6252	1000
		0.014	101.543	117.018	87.6881	97.5545	137.047	99.7296	99.1008	140.651	109.144	102.565	110.624	89.5314																																1.9151	1500	2.636	500
		0.041	106.715	86.0694	80.5751	110.169	106.45	87.3009	112.471	150.96	109.339	100.797	100.199	103.114																																1.9259	500	2.6467	2000
		0.123	83.0124	106.069	74.4755	95.2236	101.965	92.6624	115.267	132.524	105.084	102.043	102.949	84.4872																																1.9367	1000	2.6683	500
		0.37	67.8922	76.6954	66.9982	90.8459	108.129	92.8193	112.776	102.982	105.223	98.0436	106.971	97.0786																																1.9474	2000	2.679	2000
		1.111	52.5216	62.0143	49.3714	94.8915	84.8612	79.617	92.5595	119.165	106.947	94.6243	100.451	88.9656																																1.9582	3500	2.6898	1000
		3.333	51.7415	51.4199	35.4576	85.0885	65.765	65.9983	102.18	104.322	100.859	87.6646	97.9838	88.4444																																1.9689	3500	2.7006	2500
		10	44.4134	40.4747	23.0938	63.6722	57.6715	44.883	71.721	85.1866	94.7617	66.1747	67.9644	76.6903																																1.9797	8501	2.7436	500
	n=3		1	2	3	1	2	3	1	2	3	1	2	3																																1.9905	18006	2.7543	500
																																														2.0012	23009	2.7651	500
																																														2.012	30516	2.7759	1500
																																														2.0227	39527	2.7866	1500
																																														2.0335	20007	2.8082	1000
																																														2.0443	10502	2.8404	1000
																																														2.055	4500	2.8512	1500
																																														2.0658	2500	2.8619	500
																																														2.0765	6501	2.8727	2000
																																														2.0873	4500	2.8835	500
																																														2.098	8001	2.8942	500
																																														2.1088	3000	2.9372	1000
																																														2.1195	1500	2.948	500
																																														2.1303	5501	2.9588	1500
																																														2.1411	5501	3.0664	1000
																																														2.1518	8001	3.1094	1000
																																														2.1626	6501	3.1524	500
																																														2.1734	6501	3.217	500
																																														2.1841	7001	3.2278	500
																																														2.1949	7501	3.2708	500
																																														2.2056	8501	3.2815	1000
																																														2.2164	14003	3.2923	500
																																														2.2271	6001	3.3031	500
																																														2.2379	4000	3.3138	500
																																														2.2487	10002	3.3784	500
																																														2.2594	4000	3.4537	1500
																																														2.2702	2000	3.5505	1000
																																														2.281	6001	3.5613	500
																																														2.2917	7001	3.6258	500
																																														2.3025	6001	3.6474	500
																																														2.3132	9502	3.6796	500
																																														2.324	9502	3.7011	500
																																														2.3347	3000	3.7334	500
																																														2.3455	13003	3.7657	500
																																														2.3563	6501	3.7765	500
																																														2.367	5501	3.7872	500
																																														2.3778	6001	3.8303	1000
																																														2.3885	5000	3.8518	500
																																														2.3993	3500	3.9594	500
																																														2.41	3500	3.9809	500
																																														2.4208	3500	3.9917	500
																																														2.4316	1500	4.1208	500
																																														2.4423	4500	4.1423	1500
																																														2.4531	1000	4.153	500
																																														2.4639	2500	4.1638	500
																																														2.4746	2000	4.1746	500
																																														2.4854	500	4.1853	500
																																														2.4961	2500	4.2068	500
																																														2.5176	4000	4.2176	500
																																														2.5284	3500	4.2929	500
																																														2.5392	3500	4.3037	500
																																														2.5499	7001	4.3252	500
																																														2.5607	8501	4.3467	500
																																														2.5714	11002	4.4435	500
																																														2.5822	14504	4.4758	500
																																														2.593	17005	4.4973	1000
																																														2.6037	18006	4.5511	500
																																														2.6145	15504	4.5834	500
																																														2.6252	9001	4.6265	500
																																														2.636	6501	4.6802	1000
																																														2.6467	3500	4.7233	500
																																														2.6575	1500	4.7663	500
																																														2.6683	1500	4.7878	500
																																														2.679	2000	4.7986	500
																																														2.6898	3500	4.8309	500
																																														2.7006	500	4.8416	500
																																														2.7113	1500	4.8524	1500
																																														2.7221	2000	4.8739	500
																																														2.7328	500	4.8954	500
																																														2.7436	500	4.9169	500
																																														2.7543	500	5.1321	500
																																														2.7651	500	5.2505	500
																																														2.7759	500	5.315	500
																																														2.7866	1000	5.4226	1000
																																														2.7974	1000	5.4441	500
																																														2.8082	2000	5.6163	500
																																														2.8189	4500	5.6701	500
																																														2.8297	3000	5.6808	500
																																														2.8404	7001	5.6916	500
																																														2.8512	2500	5.7024	500
																																														2.8619	8001	5.7346	1000
																																														2.8727	4000	5.7669	1000
																																														2.8835	3000	5.7992	1500
																																														2.8942	12003	5.8207	1000
																																														2.905	9001	5.8315	500
																																														2.9157	4000	5.9283	1000
																																														2.9265	3500	5.9498	1000
																																														2.9372	3000	2.8189	2000
																																														2.948	500	2.8297	8001
																																														2.9803	1000	2.8404	11502
																																														2.9911	500	2.8512	11502
																																														3.0986	500	2.8619	17005
																																														3.1094	500	2.8727	10502
																																														3.1955	500	2.8835	13003
																																														3.2062	1500	2.8942	7501
																																														3.3246	500	2.905	8001
																																														3.3354	500	2.9157	7501
																																														3.3461	500	2.9265	9001
																																														3.3891	500	2.9372	7001
																																														3.3999	500	2.948	2500
																																														3.4214	1000	2.9588	1500
																																														3.4322	1500	2.9695	1500
																																														3.4537	500	2.9803	1000
																																														3.4644	500	2.9911	3500
																																														3.5075	500	3.0018	500
																																														3.5182	500	3.0341	500
																																														3.5398	500	3.0449	1000
																																														3.5505	500	3.0556	500
																																														3.5613	500	3.0771	500
																																														3.5936	500	3.0986	1000
																																														3.6043	1000	3.1094	2500
																																														3.6258	500	3.1202	1000
																																														3.6366	500	3.1309	500
																																														3.6474	500	3.1417	2500
																																														3.6581	1500	3.1524	1000
																																														3.6796	500	3.2062	500
																																														3.7334	500	3.2708	500
																																														4.067	500	3.2815	500
																																														4.0777	500	3.3246	500
																																														4.0885	1000	3.3354	500
																																														4.0992	1500	3.3461	500
																																														4.1208	500	3.3569	500
																																														4.1315	500	3.3676	1000
																																														4.1423	2500	3.3891	1000
																																														4.153	1000	3.3999	1500
																																														4.1853	500	3.4107	1000
																																														4.2176	500	3.4429	500
																																														4.3037	500	3.4537	2000
																																														4.3252	500	3.4752	500
																																														4.379	500	3.486	1500
																																														4.4328	1500	3.4967	500
																																														4.4435	500	3.5075	1500
																																														4.4651	1000	3.5398	1000
																																														4.4866	500	3.5505	500
																																														4.5404	500	3.5613	500
																																														4.5619	500	3.5828	1500
																																														4.5942	1000	3.5936	500
																																														4.6049	1000	3.6043	500
																																														4.6157	1500	3.6151	500
																																														4.6265	2000	3.6258	1000
																																														4.6372	1000	3.6366	3000
																																														4.6695	2000	3.6474	4500
																																														4.7771	500	3.6581	3000
																																														4.7878	1000	3.6689	2000
																																														4.7986	2000	3.6796	500
																																														4.8094	1000	3.6904	500
																																														4.8201	500	3.7011	500
																																														4.8524	500	3.7227	500
																																														4.9062	1000	3.7442	500
																																														4.9169	1000	3.7872	500
																																														4.9815	500	3.798	1000
																																														5.0245	500	3.8087	500
																																														5.0783	1000	3.8195	1000
																																														5.0891	500	3.8625	500
																																														5.0999	500	3.9163	500
																																														5.1214	500	3.9271	500
																																														5.1321	500	3.9701	500
																																														5.1429	500	4.0347	500
																																														5.1859	1000	4.1315	500
																																														5.2505	1000	4.153	1000
																																														5.2612	1000	4.1746	500
																																														5.2935	1500	4.1853	500
																																														5.315	500	4.1961	500
																																														5.3366	2000	4.2176	500
																																														5.3581	500	4.2284	500
																																														5.3688	500	4.2391	500
																																														5.3796	1000	4.2606	500
																																														5.3903	500	4.2714	500
																																														5.4119	500	4.2821	500
																																														5.4226	500	4.2929	1000
																																														5.4334	1500	4.3252	500
																																														5.4441	1000	4.3467	1000
																																														5.4549	500	4.3682	500
																																														5.4657	500	4.4328	500
																																														5.4979	1000	4.4866	1000
																																														5.5087	500	4.5188	500
																																														5.5302	500	4.5726	500
																																														5.541	500	4.5834	500
																																														5.5517	500	4.5942	1000
																																														5.5625	1000	4.6049	500
																																														5.5732	500	4.6265	500
																																														5.584	1000	4.6372	500
																																														5.6055	500	4.6695	500
																																														5.6163	500	4.7233	500
																																														5.6808	1500	4.734	1500
																																														5.7561	500	4.7448	500
																																														5.7884	500	4.7663	1500
																																														5.7992	500	4.7878	2000
																																														5.8099	1000	4.7986	1000
																																														5.8315	1000	4.8201	1500
																																														5.8422	1000	4.8309	500
																																														5.896	500	4.8416	1000
																																														5.9068	1000	4.8524	1500
																																														5.9176	1500	4.8632	1500
																																														5.9283	1000	4.8739	1000
																																														5.9391	500	4.9384	500
																																														5.9713	500	4.9492	500
																																																4.96	500
																																																4.9815	1000
																																																4.9922	500
																																																5.003	500
																																																5.0138	500
																																																5.0568	1000
																																																5.0999	500
																																																5.1106	500
																																																5.1214	1000
																																																5.1429	500
																																																5.1536	500
																																																5.1644	1000
																																																5.1752	500
																																																5.1859	1000
																																																5.1967	1000
																																																5.2612	500
																																																5.272	500
																																																5.2828	500
																																																5.2935	1000
																																																5.315	500
																																																5.3258	500
																																																5.3473	1000
																																																5.3688	500
																																																5.3903	1000
																																																5.4011	2000
																																																5.4119	500
																																																5.4226	1500
																																																5.4441	1500
																																																5.4549	1000
																																																5.4657	500
																																																5.4764	1000
																																																5.4872	1500
																																																5.4979	1500
																																																5.5087	500
																																																5.5195	500
																																																5.5517	500
																																																5.5625	500
																																																5.5732	3000
																																																5.584	1000
																																																5.6055	500
																																																5.6163	3500
																																																5.627	1500
																																																5.6378	500
																																																5.6593	500
																																																5.6701	500
																																																5.6916	500
																																																5.7131	1500
																																																5.7346	500
																																																5.7454	500
																																																5.7561	1000
																																																5.7669	1500
																																																5.7884	1000
																																																5.7992	1000
																																																5.8099	500
																																																5.853	1500
																																																5.8637	1000
																																																5.8745	500
																																																5.896	1000
																																																5.9068	1000
																																																5.9176	1000
																																																5.9498	2000
																																																5.9606	1000
																																																5.9713	1500
																																																5.9821	500
																																																5.9928	2000
																																												n = 3
[truncated: 2 more columns]

## Sheet: Figure 6
6a.	A549
rel. viability in %		µM ML210	Ctrl			Ctrl+MF438			TGF-β			TGF-β+MF438				rel. viability in %		µM ML210	Ctrl			Ctrl+sc-26196			TGF-β			TGF-β+sc-26196
		0.005	111.941	101.014	103.949	102.875	100.675	108.687	132.321	114.017	109.015	129.515	112.905	125.561				0.005	111.941	101.014	103.949	113.055	101.939	102.044	132.321	114.017	109.015	145.556	107.606	110.735
		0.014	113.574	108.703	100.514	102.398	106.55	96.9005	141.851	119.352	120.676	133.33	108.996	124.382				0.014	113.574	108.703	100.514	111.639	98.5127	104.172	141.851	119.352	120.676	136.87	109.591	104.119
		0.041	109.875	96.2672	99.7963	105.248	105.845	99.7171	129.885	111.921	108.527	124.932	114.79	111.652				0.041	109.875	96.2672	99.7963	112.041	98.5986	107.002	129.885	111.921	108.527	135.416	123.417	102.532
		0.123	111.25	90.2762	100.176	99.6426	106.955	95.7852	134.609	123.247	116.86	95.0953	100.846	116.27				0.123	111.25	90.2762	100.176	110.055	103.491	105.283	134.609	123.247	116.86	130.384	114.017	113.986
		0.37	110.562	106.677	102.904	81.2289	108.194	96.5714	97.5708	128.54	110.151	55.2192	83.0148	13.8852				0.37	110.562	106.677	102.904	110.245	97.0332	102.148	97.5708	128.54	110.151	124.613	106.626	115.099
		1.111	109.421	103.174	100.979	45.6298	102.904	78.3628	90.3834	81.7113	81.3275	15.9967	0.544083	0				1.111	109.421	103.174	100.979	109.276	98.42	101.627	90.3834	81.7113	81.3275	130.08	92.6975	114.912
		3.333	106.231	100.261	96.4095	7.72576	57.21	3.88358	91.9297	34.327	36.1032	0	0	0				3.333	106.231	100.261	96.4095	109.263	101.082	98.6789	91.9297	34.327	36.1032	128.409	66.4271	115.797
		10	98.2281	98.7651	83.8814	3.05797	1.35843	0	88.6632	24.3253	25.3713	0	0	0				10	98.2281	98.7651	83.8814	103.711	98.355	90.021	88.6632	24.3253	25.3713	109.037	66.4723	82.0928
		30	62.9331	83.5107	65.7369	8.35545	0	0	49.9578	14.2953	31.3249	0	0	0				30	62.9331	83.5107	65.7369	63.7525	91.5396	0	49.9578	14.2953	31.3249	64.7558	48.9957	67.4785
	n=3		1	2	3	1	2	3	1	2	3	1	2	3			n=3		1	2	3	1	2	3	1	2	3	1	2	3
6b.	H358
rel. viability in %		µM ML210	Ctrl			Ctrl+MF438			TGF-β			TGF-β+MF438				rel. viability in %		µM ML210	Ctrl			Ctrl+sc-26196			TGF-β			TGF-β+sc-26196
		0.02	88.5282	87.2934	86.7417	93.7093	108.628	90.0955	91.4999	78.4508	112.708	62.7178	120.395	85.4236				0.02	88.5282	87.2934	86.7417	99.5179	115.256	88.0078	91.4999	78.4508	112.708	92.0107	87.7189	137.692
		0.04	87.8405	100.431	104.138	83.4631	100.461	79.0614	74.1491	67.9126	98.571	28.4084	51.0913	36.8642				0.04	87.8405	100.431	104.138	96.5298	113.931	91.5345	74.1491	67.9126	98.571	79.1003	96.0148	147.596
		0.08	91.5605	101.53	94.9266	84.2235	119.064	93.2296	47.7505	56.1814	78.2724	1.48655	32.0083	0				0.08	91.5605	101.53	94.9266	92.0267	126.862	89.6146	47.7505	56.1814	78.2724	72.6247	106.877	74.107
		0.16	85.1869	101.593	90.3846	80.4739	119.177	81.5926	27.9593	21.3163	39.5337	0	3.12693	0				0.16	85.1869	101.593	90.3846	89.3163	101.07	82.022	27.9593	21.3163	39.5337	57.2652	81.5515	28.7697
		0.31	89.2378	93.4875	81.0203	75.6514	93.3121	75.0444	17.2382	17.8182	0	0	4.44047	0				0.31	89.2378	93.4875	81.0203	87.1511	129.794	76.4095	17.2382	17.8182	0	44.5086	102.754	0
		0.63	85.4605	88.7746	85.9748	70.5501	85.991	68.4941	0	7.35323	0	0	0	0				0.63	85.4605	88.7746	85.9748	98.9652	136.235	72.5373	0	7.35323	0	46.2119	100	0
		1.25	72.8741	88.6277	78.4407	74.7225	82.3461	60.4067	0	3.46317	0	0	0	0				1.25	72.8741	88.6277	78.4407	79.7166	115.567	94.8521	0	3.46317	0	41.7282	84.5595	14.5999
		2.5	67.0359	83.7148	75.5492	66.9725	76.7893	60.9521	19.5514	5.32601	0	0	0	0				2.5	67.0359	83.7148	75.5492	84.3983	117.473	70.1072	19.5514	5.32601	0	45.394	93.6043	15.7031
	n=3		1	2	3	1	2	3	1	2	3	1	2	3			n=3		1	2	3	1	2	3	1	2	3	1	2	3
6c.	H358
rel. viability in %		µM ML210	Ctrl			Ctrl +MF438			TR			TR+MF438				rel. viability in %		µM ML210	Ctrl			Ctrl+sc-26196			TR			TR+sc-26196
		0.02	95.8141	104.312	119.98	94.9072	96.8616	100.791	107.015	116.674	96.9361	88.5707	107.179	94.8082				0.02	95.8141	104.312	119.98	94.6168	112.347	97.4364	107.015	116.674	96.9361	72.4962	103.242	86.3438
		0.04	92.4045	103.741	114.464	104.06	103.011	112.177	105.348	121.052	93.6763	100.394	104.987	65.8233				0.04	92.4045	103.741	114.464	105.733	113.344	99.55	105.348	121.052	93.6763	82.8274	103.955	95.4443
		0.08	97.0598	93.373	116.473	107.464	110.569	119.407	88.86	99.045	76.6528	73.0346	82.9045	70.2832				0.08	97.0598	93.373	116.473	100.739	124.053	101.485	88.86	99.045	76.6528	81.5955	95.2552	97.782
		0.16	85.7845	98.7317	111.482	87.7296	103.478	110.827	80.5497	89.976	66.1549	41.4882	55.9704	30.2742				0.16	85.7845	98.7317	111.482	94.86	111.862	100.279	80.5497	89.976	66.1549	79.5735	73.858	77.9793
		0.31	72.2171	100.294	99.8133	74.4818	95.2406	96.5983	46.9387	57.1231	40.6999	10.8131	15.8743	13.5606				0.31	72.2171	100.294	99.8133	98.7712	112.371	92.547	46.9387	57.1231	40.6999	77.0584	84.7305	84.0695
		0.63	49.8603	91.0574	79.5431	59.8343	70.2012	82.6006	30.7455	29.8458	25.2056	4.92891	3.32808	0				0.63	49.8603	91.0574	79.5431	109.359	119.356	98.5632	30.7455	29.8458	25.2056	66.6703	74.449	74.0687
		1.25	53.5338	69.0788	73.7798	53.1189	57.9892	75.897	10.8885	13.2727	12.2132	0	0.662993	0				1.25	53.5338	69.0788	73.7798	100.274	96.7636	93.9329	10.8885	13.2727	12.2132	62.0706	67.0358	75.0338
		2.5	55.8901	71.7063	66.182	56.1067	58.3877	65.1056	9.08967	10.0043	8.32976	0	2.36431	0				2.5	55.8901	71.7063	66.182	99.0286	95.7406	90.1319	9.08967	10.0043	8.32976	49.6002	55.2415	56.4018
		5	52.4307	61.4434	57.9345	60.6587	57.2936	63.0013	8.61694	5.76806	7.79738	1.92433	0.396758	0.937955				5	52.4307	61.4434	57.9345	85.0642	92.8387	78.0994	8.61694	5.76806	7.79738	56.0138	62.4187	60.756
	n=3		1	2	3	1	2	3	1	2	3	1	2	3			n=3		1	2	3	1	2	3	1	2	3	1	2	3

## Sheet: Extended Data Figure 1
1a.
relative viability in %		µM ML210	MDA-MB-231 (WT)			MCF7				relative viability in %	µM RSL3	MDA-MB-231 (WT)			MCF7				relative viability in %	µM Erastin	MDA-MB-231 (WT)			MCF7
		0.03	110.72	101.747	101.413	95.7056	102.6	91.5131			0.01	105.461	96.5051	95.4429	99.6534	106.487	99.8499			1	101.413	95.554	93.5284	90.8909	90.9414	84.682
		0.1	102.826	79.6623	96.2052	96.5946	97.381	87.2852			0.03	111.575	98.8488	91.3055	97.0692	101.252	94.3159			2	27.3834	31.0565	76.0397	88.2083	88.8555	78.0569
		0.3	88.4151	70.7775	67.3377	90.1002	95.9231	85.2213			0.1	84.9356	80.0342	74.6102	100.531	99.7225	92.5427			3	0	0.454165	6.91189	82.6541	76.0646	73.9509
		1	60.8206	47.3109	44.6719	90.1454	89.462	83.2384			0.3	54.3644	55.6349	52.2357	93.7844	92.8334	91.7324			4	0	0	0	74.2424	73.1273	72.2715
		3	47.5664	47.2814	39.2839	79.6504	80.7947	78.7578			1	30.1991	36.6314	32.8251	92.206	95.5504	93.3721			5	0	0	0	71.3386	70.7714	69.5032
		10	41.5326	42.3933	35.5063	65.6445	67.9828	65.9978			3	16.4823	17.6339	16.9351	78.8782	91.4335	82.0372		n = 3		1	2	3	1	2	3
		30	35.4385	35.3858	34.6839	54.6711	60.1135	58.2616			10	2.51408	4.13248	5.48227	21.3139	34.1805	35.9589
	n = 3		1	2	3	1	2	3		n = 3		1	2	3	1	2	3
1b.	MDA-MB-231																																						143B
relative viability in %		µM ML210	shCtrl			shZeb1				relative viability in %	µM RSL3	shCtrl					shZeb1							relative viability in %	µM Erastin	shCtrl						shZeb1							relative viability in %	µM ML210	shCtrl					shZeb1 A
		0.03	96.4244	89.9294	95.3774	93.4424	96.2451	95.756			0.03	84.0007	93.8858	94.0002	114.194	104.962	96.7605	93.9031	108.159	118.623	109.168	125.887			0.1	102.121	99.3915	75.7886				99.4833	95.3052	82.9766						0.0625	86.5703	92.1294	69.8906	100.244	89.6834	92.0475	90.6844	79.0385	87.5947
		0.1	79.6824	83.1449	85.9801	88.5254	90.0023	95.6948			0.1	63.5198	88.3494	81.4746	100.754	105.119	87.1538	92.1523	112.395	121.837	110.417	123.762			0.2	91.8498	97.7969	51.6481				93.9886	97.0646	91.5238						0.125	64.9661	55.2549	26.1345	94.6954	91.3966	81.2062	62.4715	38.3669	80.8877
		0.3	57.12	70.7515	66.5154	84.3648	90.0952	93.9885			0.3	36.2875	80.1971	64.0133	93.2011	93.1638	78.4997	89.5058	123.388	116.979	108.107	122.502			0.5	78.5215	99.5489	14.0036				89.3769	99.9566	89.9061						0.25	23.9107	17.6435	2.68602	59.0879	88.2309	51.214	25.6274	9.37533	71.7814
		1	35.0368	59.2766	52.5381	67.7415	89.2736	87.0012			1	18.2778	71.4101	45.0047	81.7237	91.7685	67.229	89.818	126.635	124.34	102.015	116.479			1	38.9712	100.341	6.87912	72.3481	60.3609	107.785	80.3347	103.996	80.096	124.494	102.082	108.557			0.5	4.71498	4.04582	0	25.6143	69.4972	18.3329	9.77186	2.59673	50.3244
		3	26.7412	59.4808	46.8985	71.1527	91.3994	92.0983			3	13.235	68.0254	31.3966	73.8436	83.6278	63.2227	93.4782	119.995	112.386	93.3445	102.295			2	8.09061	66.0984	4.45502	21.796	27.0706	88.289	80.3058	109.096	65.9769	119.586	82.9386	103.75			1	1.83198	1.43345	0	8.87751	36.1266	4.53778	2.62357	0	20.879
		10	32.1001	79.9894	52.593	64.6778	93.9661	86.7475			10	12.6738	61.2559	21.3113	51.6166	52.2622	30.4982	74.0715	92.4498	70.0882	51.7413	64.3089			3				8.35037	14.3799	56.5482				107.23	24.8103	95.2409			2	0.481717	0.0267935	0	1.98768	12.7002	1.0322	2.20532	0	4.3841
		30	39.2157	88.4435	54.1947	47.9552	87.7559	75.0569			30	4.41448	6.42898	4.11914	9.44143	4.38408	2.7863	4.9323	3.74742	10.0539	3.87349	8.5251			4				6.8864	12.4882	46.1346				75.3178	18.552	68.9198			4	0.627691	0	0	0	3.9851	0.447936	0.912548	0	0
	n = 3		1	2	3	1	2	3		n = 5-6		1	2	3	4	5	1	2	3	4	5	6			5	4.00273	9.31599	2.07822	4.0157	6.20572	40.7893	40.3158	104.849	14.8216	36.3612	14.4024	33.2239			8	0.0437924	0	0	0	1.11732	0.318099	0	0	0
																									10	2.73378	5.43957	1.10858				16.6827	31.0438	26.6656						16	0.262755	0	0	0	-0.335196	0	0	0	0
																								n = 6		1	2	3	4	5	6	1	2	3	4	5	6		n = 3-5		1	2	3	4	5	1	2	3	4
1c.	A549									H358
relative viability in %		µM ML210	Ctrl			TGF-β				relative viability in %	µM ML210	Ctrl			TGF-β
		0.005	111.941	101.014	103.949	132.321	114.017	109.015			0.02	104.049	88.5282	87.2934	107.677	91.4999	78.4508
		0.014	113.574	108.703	100.514	141.851	119.352	120.676			0.04	114.151	87.8405	100.431	92.3294	74.1491	67.9126
		0.041	109.875	96.2672	99.7963	129.885	111.921	108.527			0.08	106.591	91.5605	101.53	90.1448	47.7505	56.1814
		0.123	111.25	90.2762	100.176	134.609	123.247	116.86			0.16	102.825	85.1869	101.593	75.3082	27.9593	21.3163
		0.37	110.562	106.677	102.904	97.5708	128.54	110.151			0.31	98.7546	89.2378	93.4875	31.1633	17.2382	17.8182
		1.111	109.421	103.174	100.979	90.3834	81.7113	81.3275			0.63	86.8711	85.4605	88.7746	29.9607	-5.33279	7.35323
		3.333	106.231	100.261	96.4095	91.9297	34.327	36.1032			1.25	74.0057	72.8741	88.6277	22.6816	-2.1787	3.46317
		10	98.2281	98.7651	83.8814	88.6632	24.3253	25.3713			2.5	66.4489	67.0359	83.7148	33.0902	19.5514	5.32601
		30	62.9331	83.5107	65.7369	49.9578	14.2953	31.3249			5	67.0522	70.8049	83.1168	39.5017	21.9764	10.0621
	n = 3		1	2	3	1	2	3		n = 3		1	2	3	1	2	3
1d.	KPCe		sgCtrl						sgZeb1							KPCmix	relative change of
rel. death rate		time in h	Ctrl			ML210			Ctrl			ML210					IC50 for ML210	sgCtrl		sgZeb1
		0	159.974	16.0135	144.692	267.09	38.4074	84.9527	66.5352	15.0041	170.763	51.2316	15.029	75.1016			after TGFb	clone #1	clone #2	clone #1	clone #2
		4	221.357	16.3485	163.133	287.117	38.1504	78.7901	36.7275	15.8664	129.206	66.9792	7.68075	37.4266			1	6.94344	10.4347	2.93363	3.72894
		8	146.284	13.1211	154.754	393.137	52.8229	105.499	29.1273	18.7632	86.6908	64.8543	5.75928	33.7934			2	6.66453	10.5487	3.38397	3.91222
		12	129.192	9.32598	98.4603	711.93	105.015	223.277	21.6505	13.3852	66.1222	153.818	27.5629	70.589			3	6.07975	10.8031	3.17229	3.91331
		16	89.2974	7.55543	58.9231	875.82	130.699	339.346	15.7715	11.3534	55.9188	232.363	45.8248	122.842			n=3
	n = 3		1	2	3	1	2	3	1	2	3	1	2	3
1e.	MDA-MB-231
relative viability in %			shCtrl						shZeb1
		10 μM Etoposide	81.7205	90.1214	70.5658	95.4673			45.0373	60.5531	51.037	71.6494
		5 μM ML210	27.2953	28.0899	10.5455	11.0795	17.037	0	103.789	89.6254	126.882	86.1224	105.528	71.5356
	n = 6		1	2	3	4	5	6	1	2	3	4	5	6
1f.	MDA-MB-231
rel. RNA level		Snail					Twist
		shCtrl		shZeb1				shCtrl		shZeb1
	fold change	#1	#2	#1	#2		log fold change	#1	#2	#1	#2
	1	1.98	2.34	5.95	7.91		1	0.421604	1.19368	5.29679	5.2723
	2	2.43	1.65	3.86	4.28		2	0.829947	-0.0268721	3.68809	4.03591
	3	3.88	1.65	4.7	4.26		3	1.13577	0.0334238	4.4064	4.49192
	4	4.59	1.8	6.37	8.25		n = 3
	n = 4
1g.	KPCe																Ferrostatin1
relative viability in %		µM ML210	Ctrl			sgZeb1			sgTwist1			sgSnail1				relative viability in %	µM ML210	Ctrl			sgZeb1			sgTwist1			sgSnail1
		0.00244	96.6797	97.0778	94.6903	97.7001	97.3301	101.835	92.9284	96.8316	87.2994	103.549	97.0294	99.2992			0.00244	107.37	92.4151	92.008	100.136	100.231	100.268	97.8125	97.505	107.016	102.744	100.532	93.6963
		0.01	108.931	98.5425	95.3277	100.447	106.938	104.883	93.3598	100.242	88.7949	99.9821	99.565	96.901			0.01	98.969	95.2854	98.8196	96.6386	104.165	93.3593	98.0174	105.392	104.56	104.38	101.264	98.4135
		0.02	94.0855	101.091	91.3168	102.2	103.336	111.859	98.4557	99.7236	94.4453	95.8001	99.115	98.6318			0.02	103.418	92.8719	99.2149	94.5339	93.9116	91.3262	95.4074	101.796	98.5444	102.025	100.971	97.398
		0.07	97.6304	95.0107	85.7001	96.1858	102.49	112.809	91.9741	86.5905	91.4197	95.4487	103.146	78.0598			0.07	107.799	94.4173	97.8423	100.073	94.175	96.1221	98.142	100.386	96.0542	101.319	103.38	98.4467
		0.2	99.3144	63.6812	63.8308	99.8789	95.5864	103.397	69.0617	57.5737	63.2063	88.3169	86.6851	55.4238			0.2	100.817	96.8467	96.6236	101.25	96.314	95.5262	92.6904	101.297	105.305	103.802	102.508	100.988
		0.59	109.043	30.7329	26.7436	94.0675	86.8097	108.07	31.7547	31.0858	48.131	28.1016	68.7837	20.6756			0.59	102.32	93.1761	103.927	98.2237	96.4948	92.3221	94.4034	100.343	102.57	109.189	99.9812	98.4898
		1.78	67.6407	13.1182	10.038	85.5436	67.8381	106.724	15.5137	17.767	25.8229	8.20155	46.823	14.1905			1.78	101.607	90.7051	98.5668	97.5236	87.7641	93.303	96.6053	94.1362	100.891	100.936	98.8486	101.594
		5.33	20.8567	7.56843	8.10542	69.0335	53.7075	97.9033	8.05248	14.6789	22.6763	7.14251	40.5355	12.7386			5.33	97.8752	86.3643	98.6265	89.494	83.7677	91.7944	98.3236	98.8378	88.5163	107.491	104.919	99.5204
		16	18.5615	8.70132	6.78511	50.3418	40.3254	73.7088	9.50413	15.6242	17.3647	7.53972	42.0988	18.5305			16	105.471	74.3923	86.9952	87.7941	77.2769	85.3597	92.2571	89.3942	81.5343	95.8818	89.0052	90.1202
	n = 3		1	2	3	1	2	3	1	2	3	1	2	3		n = 3		1	2	3	1	2	3	1	2	3	1	2	3
1h.	KPCZ									KPCs
relative viability in %		µM ML210	TGFß			Ctrl				relative viability in %	µM ML210	TGFß			Ctrl
		0.00101611	100.029	102.562	99.9637	101.92	96.7264	102.999			0.00101611	100	105.251	102.103	100	100.162	103.732
		0.00304832	100.037	112.126	98.5831	101.44	101.119	98.3491			0.00304832	100.798	103.733	102.762	95.1507	98.0749	102.34
		0.00914495	100.032	98.1566	99.0527	93.5076	110.328	82.8419			0.00914495	99.4048	100.251	100.544	85.096	97.8418	99.4913
		0.0274348	100.057	89.428	105.265	99.365	107.315	102.956			0.0274348	97.9344	104.521	101.429	94.5248	94.5601	101.68
		0.0823045	100.031	89.6758	97.2459	96.1624	105.414	89.5444			0.0823045	89.0701	62.4393	98.2893	72.3363	79.3109	96.9702
		0.246914	100.01	42.6292	75.4996	74.919	79.887	84.669			0.246914	29.7204	5.09021	57.0978	47.6692	51.9629	99.8154
		0.740741	77.4132	0	19.8361	42.627	11.398	31.4013			0.740741	13.6117	1.07841	10.9103	25.9522	15.7287	70.9585
		2.22222	43.7455	0	0	15.203	0	2.95655			2.22222	8.93629	0	0	13.6889	4.26229	24.9868
		6.66667	26.6061	0	0	13.6096	0	0			6.66667	8.53231	0	0	11.1749	5.0997	4.73243
		20	22.2894	0	0	11.2371	0	0			20	5.70017	0	0	13.1415	3.10065	5.60987
	n = 3		1	2	3	1	2	3		n = 3		1	2	3	1	2	3
[truncated: 15 more columns]

## Sheet: Extended Data Figure 2
2a.	MDA-MB-231
oxidized PE species (pmol/1 × 106 cells)											oxidized PE species (pmol/1 × 106 cells)											oxidized PE species (pmol/1 × 106 cells)
	PE(18:0_20:4 + 1 [O])	WT			shCtrl			shZeb1				PE(18:0_20:4 + 2 [O])	WT			shCtrl			shZeb1				PE(18:0_20:4 + 3 [O])	WT			shCtrl			shZeb1
	Veh	12.6998	12.5207	10.453	8.23918	13.7168	12.4898	2.48087	3.10407	2.73521		Veh	0.517732	0.611785	0.693874	0.367754	0.818273	0.712209	0.180626	0.107205	0.211087		Veh	0.566348	1.50204	1.20244	0.230099	1.29271	1.18482	0.035729	0.043619	0.046108
	1 μM RSL3	6.012	11.2026	9.69773	14.8546	18.78	20.3434	3.37313	2.38837	3.08682		1 μM RSL3	0.233248	0.633364	0.550713	0.590668	0.954524	0.774283	0.098485	0.083035	0.14126		1 μM RSL3	0.192339	1.25923	0.996113	0.423632	1.69513	1.8054	0.040343	0.022108	0.039908
	10 μM RSL3	6.851	11.229	10.421	6.763	13.312	9.391	2.199	2.965	2.689		10 μM RSL3	0.452693	0.666227	0.616616	0.460483	0.888959	0.730233	0.107614	0.233977	0.184659		10 μM RSL3	0.204835	1.15977	1.0549	0.198653	1.36059	1.04274	0.024127	0.074524	0.06809
	n = 3	1	2	3	1	2	3	1	2	3		n = 3	1	2	3	1	2	3	1	2	3		n = 3	1	2	3	1	2	3	1	2	3
oxidized PI species (pmol/1 × 106 cells)											oxidized PI species (pmol/1 × 106 cells)											oxidized PI species (pmol/1 × 106 cells)
	PI(18:0_20:4 + 1 [O])	WT			shCtrl			shZeb1				PI(18:0_20:4 + 2 [O])	WT			shCtrl			shZeb1				PI(18:0_20:4 + 3 [O])	WT			shCtrl			shZeb1
	Veh	0.726045	1.19518	1.39903	0.506444	1.50661	1.24164	0.0831329	0.118582	0.0954586		Veh	0.0370037	0.106129	0.117005	0.0593217	0.11511	0.116264	0.0036307	0.00569786	0.00455961		Veh	0.218453	0.731272	0.801652	0.172249	0.874661	0.876735	0.0170239	0.0120234	0.0130781
	1 μM RSL3	0.463119	1.11074	1.26394	1.0918	1.89195	1.85035	0.123897	0.0868196	0.116252		1 μM RSL3	0.0404019	0.0612223	0.0987005	0.0758738	0.155327	0.168502	0.00393832	0.00403829	0.0055868		1 μM RSL3	0.120036	0.614343	0.828871	0.233036	0.818208	1.12559	0.00873438	0.00715992	0.0131851
	10 μM RSL3	0.389373	0.922594	1.15824	0.526529	1.92036	1.47457	0.0921831	0.122707	0.129989		10 μM RSL3	0.0329223	0.0635372	0.102971	0.0600027	0.138188	0.134199	0.00441132	0.00535684	0.00985155		10 μM RSL3	0.120349	0.484146	0.73409	0.248906	1.3198	1.10188	0.00539915	0.0230355	0.0252391
	n = 3	1	2	3	1	2	3	1	2	3		n = 3	1	2	3	1	2	3	1	2	3		n = 3	1	2	3	1	2	3	1	2	3

## Sheet: Extended Data Figure 3
3a.	MDA-MB-231
Heatmap, % of control (mean of WT) of PE species (% of total PE)																																		Heatmap, % of control (mean of WT) of PI species (% of total PI)
	PE species	WT						shCtrl													shZeb1														PI species	WT						shCtrl
	14:0_16:0	51.36	75.42	90.12	130.38	112.46	140.25	115.39	131.85	127.87	135.66	138.57	156.36	147.67	245.34	150.7	204.52	131.76	151.5	149.95	579.94	681.6	560.74	724.43	504.7	701.68	753.34	890.19	742.95	521.09	603.76	545.17	550.37		14:0_16:0	92.18	212.82	170.96	33.42	46.14	44.47	257.03	557.24	288.81	285.51	300.18	570.89	14.69	42.99
	14:0_18:1	91.22	86.95	94.9	110.89	91.76	124.29	138.32	124.38	240.13	226.47	214.68	246.05	158.89	262.36	166.85	138.7	147.18	167.12	154.99	404.02	436.43	460.71	459.16	346.76	465.9	483.7	484.79	424.63	304.45	415.35	350.8	317.75		14:0_18:1	168.09	102.43	164.49	54.14	63.08	47.77	329.55	408.07	277.77	208.53	297.78	388.52	66.97	88.06
	16:0/16:0	67.97	75.91	78.19	123.85	120.98	133.1	67.68	71.79	96.85	104.13	109.56	150.06	82.3	427.18	92.84	95.77	51.76	60.6	78.47	338.99	390.65	280.92	380.45	361.49	284.01	495.95	417.27	421.67	292.19	337.59	270.93	249.42		16:0/16:0	190.67	190.74	127.69	34.82	32.97	23.1	238.6	271.9	188.83	247.75	401.62	403.17	15.98	145.13
	16:0_16:1	73.58	73	74.76	126.13	94.19	158.34	106.32	93.32	185.06	185.12	171.85	188.12	159.2	221.5	132.32	85.33	80.34	106.75	97.04	867.69	782.77	975.79	800.61	571.88	1061.7	748.8	874.94	765.2	370.83	902.06	744.51	748.27		16:0_16:1	116.78	118.36	150.7	69.09	69.67	75.39	167.72	228.5	196.97	219.59	157.53	209.94	68.86	84.3
	16:0_18:0				106.69	101.47	91.84							72	81.53	89.7	71.49	44.25	45.67	56.25							84.12	66.68	77.79	64.59	51.97	66.81	51.16		16:0_18:0
	16:0_18:1	92.56	86.57	90.49	108.89	94.73	126.75	108.06	93.78	122.74	148.29	141.46	132.85	129.91	158.44	128.48	120.04	99.01	118.29	109.02	314.14	295.22	311.75	298.54	268.58	282.31	290.84	286.21	285.62	245.8	309.79	306.53	257.22		16:0_18:1	139.82	138.46	135.14	62.32	64.99	59.27	196.33	165.08	171.76	158.41	191.78	218.69	56.63	71.43
	16:0_18:2	109.83	93.57	108.7	93.91	77.83	116.16	76.39	73.31	88.63	88.51	88.58	103.52	91.31	111.65	83.58	56.96	70.44	72.24	75.55	205.96	167.81	214.53	192.38	145.52	225.63	296.33	328.33	321.86	200.17	232.37	226.98	205.83		16:0_18:2	120.95	119.34	127.2	79.24	76.37	76.9	89.81	95.74	97.85	81.79	113.52	150.18	64.67	65.84
	16:0_20:3	64.26	69.34	73.46	119.58	99.95	173.41	58.32	59.04	65.47	67.06	70.46	70.65	108.47	135.35	104.01	66.9	47.91	58.35	59.48	83.21	99.84	98.55	97.9	69.94	123.59	147.49	181.74	167.16	121.46	80.47	97.29	83.63		16:0_20:3	112.32	93.12	135.24	85.24	82.3	91.78	84.41	86.91	115.03	115.68	138.69	111.45	71.61	84.25
	16:0_20:4	65.37	60.74	66.42	134	113.26	160.2	45.72	42.32	42.13	35.61	41.6	51.92	92.03	129.31	92.44	54.64	55.24	68.97	63.45	62.79	81.87	83.23	86.05	49.54	86.57	170.02	253.14	204.16	164.28	123.4	146.64	128.16		16:0_20:4	114.45	122.39	132.3	72.02	80.75	78.09	82.21	114.02	52.02	57.7	80.37	66.32	55.88	46.88
	16:0_22:2	78.02	52.74	108.62	102.06	99.93	158.63	133.65	121.43	123.52	123.4	142.12	117.68	148.34	189.34	194.1	143.43	59.95	48.82	58.21	81.38	184.76	172.02	211.82	183.16	237.25	252.69	185.2	218.52	139.42	100.27	113.48	94.24		16:0_22:2	77.63	134.61	128.23	96.27	36.89	126.36	96.45	0	365.25	310.34	319.95	192.4	92.01	126.24
	16:0_22:4	35.63	34.72	26.92	155.37	158.05	189.3	34.39	22.1	26.82	23.66	17.76	23.27	193.83	164.06	231.09	124.94	166.05	172.37	170.95	16.01	21.34	13.39	25.58	15.51	26.36	338.87	237.75	238.05	137.23	59.05	94.21	68.04		16:0_22:4	84.72	103.55	161.47	83.74	93.4	73.12	78.78	91.42	40.69	48.05	51.76	93.57	60.56	64.41
	16:0_22:5	101.49	97.21	99.55	100.2	90.03	111.51	86.47	79.25	68.49	59.11	69.2	86.2	105.2	110.63	102.94	55.89	70.56	72.85	76.15	67.18	70.13	79.78	81.49	57.2	93.86	330.09	273.93	288	144.11	71.61	115.95	83.57		16:0_22:5	156.38	159.16	142.1	46	49.14	47.23	68.64	70.69	49.08	38.83	59.42	39.88	34.32	39.19
	16:0_22:6	112.43	95.09	114.03	95.57	80.76	102.12	70.87	79.25	63.97	59.18	64.46	89.86	96.77	135.37	88.48	55.49	73.29	83.77	84.77	61.04	85.48	91.21	98.34	49.17	100.63	424.9	490.03	456.56	207.86	143.44	197.6	165.52		16:0_22:6	137.81	184.5	159.57	43.59	39.83	34.7	95.91	78.07	45.72	36.48	76.59	74.09	30.84	35.74
	16:0-LPE	126.23	92.22	131.72	92.44	65.6	91.79	199.64	223.64	155.52	103.41	168.59	141.53	62.86	78.64	70.61	77	190.17	277.12	223.23	83.79	102.67	106.33	82.05	68.28	113.92	185.05	269.82	158.77	145.49	134.29	134.8	145.22		16:0-LPI
	16:1_18:1	58.32	54	58.09	136.71	115.33	177.56	68.65	58.82	117.09	112.66	107.71	113.38	133.71	181.18	112.22	79.24	55.68	80.89	70.9	872.35	765.58	866.11	784.66	758.73	887.91	729.24	730.27	713.14	402.78	1051.33	703.96	713.08		16:1_18:1	78.73	89.18	91.11	110.05	116.1	114.84	138.58	135.65	141.65	125.48	139.25	147.53	93.55	117.51
	16:1_20:3				95.83	79.55	124.63							82.04	127.62	87.99	29.62	19.73	30.77	31.96							201.78	287.53	225.22	172.53	200.38	184.99	180.3		16:1_20:3	52.21	181.27	28.75	102.87	108.82	126.07	151.42	84.48	82.17	77.33	119.65	78.38	100.2	102.02
	16:1_20:4	49.06	40.1	45.1	145.2	143.7	176.84	29.78	25.17	49.16	40.22	49.94	70.84	89.5	128.38	85.89	58.99	38.72	71.53	68.54	262.51	314.3	369.69	348.04	262.18	415.81	404.89	659.7	529.6	493.17	609.94	570.39	533.34		16:1_20:4	0	149.32	121.84	110.46	111.21	107.16	0.08	0.2	67.66	147.44	101.2	99.75	99.2	67.17
	16:1_22:1	22.32	20.52	22.96	158.37	144.24	231.59	33.52	38.63	82.01	101.55	81.96	52.71	267.67	264.5	272.86	134.13	33.29	42.28	46.09	388.14	433.99	457.21	496.78	398.34	514.01	406.55	508.79	529.26	213.13	331.73	286.93	281.43		16:1_22:1
	16:1_22:4				97.42	97.7	104.88							92.92	112.71	85.71	65.3	56.47	92.46	77.78							340.54	319.62	266.26	189.48	191.98	203.67	152.54		16:1_22:4				91.6	183.19	25.22							82.69	105.51
	16:1_22:5				91.68	88.19	120.13							79.98	101.17	75.28	53.32	51.29	63.21	57.82							323.01	380.85	291.32	257.22	236.12	241.59	228.27		16:1_22:5				102.57	116.02	81.42							127.39	90.96
	16:1-LPE	42.81	7.46	57.36	147.17	85.02	260.18	43.74	50.41	107.2	322.06	234.42	65.18	138.21	103.46	168.45	82.75	144.22	129.18	100.63	291.89	250.04	326.98	407.34	308.66	386.08	579.11	460.3	411.91	203.58	488.57	428.35	351.37		16:1-LPI
	18:0_16:1	77.91	77.42	76.36	121.76	114.65	131.91	91.46	83.81	120.41	111.74	110.05	116.96	144.16	147.29	128.01	105.14	95.98	108.58	100.6	164.27	156.61	171.79	158.52	145.82	173.77	190.41	217.87	198.33	153.06	207.37	214.58	177.29		18:0_16:1	108.55	136.62	109.83	89.44	82.8	72.77	171.03	159.41	205.74	183.46	197.93	238.55	87.58	104.52
	18:0/18:0				107.74	104.1	88.16							81.25	19.31	70.26											22.42	25.19	26.08						18:0/18:0
	18:0_18:1	126.06	125.41	117.44	75.28	77.87	77.94	135.97	139.7	118.77	132.48	126.3	118.99	82.05	67.94	85.74	103.94	106.99	100.3	105.66	75.14	81.73	75.08	79.55	86.87	73.32	42.82	42.29	45.22	56.59	35.77	48.76	40.54		18:0_18:1	106.92	109.59	95.88	103.01	94.74	89.86	185.59	171.78	191.17	176.5	194.25	186.8	115.85	139.32
	18:0_18:2	105.47	108.62	108.43	96.36	98.84	82.27	74.11	69.04	76.58	73.28	75.96	80.15	93.38	90.46	80.04	73.2	99.23	82.26	90.93	39.48	41.31	41.47	43.76	42.15	46.48	75.74	89.53	86.09	87.11	49.55	70.3	81.65		18:0_18:2	113.08	115.84	120.27	81.9	86.4	82.51	103.88	96.96	124.61	129.35	126.47	129.23	94.91	84.79
	18:0_20:2	78.99	84.57	88.79	113.92	105.52	128.21	109.27	93.29	148.54	137.68	134.87	141.05	158.76	171.04	167.7	88.82	63.82	67.67	61.38	31.97	35.67	30.7	38.44	45.76	32.53	51.43	37.45	43.04	24.05	12.81	16.88	14.13		18:0_20:2	115.43	123.82	112.84	86.73	77.56	83.61	181.41	165.01	251.06	244.48	231.15	237.78	79.66	127.36
	18:0_20:3	93.53	94.56	107.4	99.69	94.89	109.94	75.67	74.81	97.96	87.28	84.47	95.99	105.61	103.48	113.63	83.62	66.48	61.66	62.91	24.33	35.89	31.37	36.14	28.11	36.52	37.65	47.68	47.58	51.21	19.79	36.13	24.85		18:0_20:3	81.5	81.88	79.6	121.27	113.16	122.58	72.68	70.31	90.69	109.32	92.24	86.53	120.17	140.88
	18:0_20:4	82.58	88.34	83.82	115.59	127.41	102.26	58.87	63.28	54.25	39.15	48.97	53.03	88.38	82.18	94.27	106.72	112.9	115.1	115.77	27.81	37.18	38.84	44.55	25.26	37.96	66.02	74.76	74.52	118.66	65.41	87.39	101.97		18:0_20:4	90.73	86.31	90.59	104.55	112.08	115.75	55.63	63.24	40.24	45.04	43.53	45.26	109.69	68.9
	18:0_22:4	115.31	112.82	132.98	90	82.1	66.8	122.29	122.28	99.39	65.88	87.55	111.16	85.46	75.46	85.3	83.41	131.25	115.35	117.08	9.09	16.46	12.71	17.01	10.54	14.57	24.23	26	23.41	22.26	7.99	17.28	12.43		18:0_22:4	84.8	89.68	95.07	119.19	115.2	96.07	65.49	67.11	43.39	36.46	41.19	45.55	94.33	91.61
	18:0_22:5	104.2	114.85	120.22	92.16	100.54	68.03	117.37	120.88	95.41	62.33	88.15	102.47	79.54	87.43	72.67	85.75	109.23	114.05	112.67	17.39	19.04	21.27	19.97	13.96	24.33	37.54	39.75	39.14	38.72	16.41	30.53	29.76		18:0_22:5	145.33	140.25	151.68	56.1	59.36	47.27	84.5746	101.459	63.1747	56.7267	64.87	70.4838	44.1383	42.3215
	18:0_22:6	86.56	83.25	82.4	120.39	112.83	114.57	80.01	84.29	64.88	47.77	60.55	67.05	86.09	118.37	72.62	82.5	113.32	117.48	110.61	15.61	17.99	21.31	18.66	12.22	20.94	60.81	73.43	64.75	54.05	26.36	43.19	33.16		18:0_22:6	142.88	137.59	159.33	54.87	59.9	45.43	98.24	115.11	65.5	56.33	75.21	81.03	36.14	39.18
	18:0-LPE	84.83	71.82	80.61	139.34	117.58	105.82	130.77	139.91	99.74	56.28	81.21	94.15	68.67	93.7	62.4	85.47	229.04	214.86	210.53	13.88	18.26	17.86	17.28	14.78	27.43	34.51	58.07	35.6	48.33	36.15	40.32	34.76		18:0-LPI
	18:1/18:1	86.75	86.01	90.73	114.79	118	103.71	94.78	88.44	125.14	134.24	127.55	118.35	137.42	143.83	129.94	134.18	110.41	122.7	110	219.47	190.49	184.53	177.38	221.47	176.66	166.98	129.62	146.32	191.19	260.59	205.76	262		18:1/18:1	100.43	102.99	99.91	95.82	100.16	100.7	155.11	139.56	163.33	144.88	126.45	133.76	105.75	126.68
	18:1_18:2	83.74	75.24	88.49	115.31	104.95	132.27	59.35	54.82	73.31	71.45	66.68	75.72	96.55	113.84	84.45	54.97	49.09	53.1	52.83	155.33	139.2	153.29	141.97	142.88	164.72	209.86	213.6	211.73	145.29	163.8	139.51	128.75		18:1_18:2	103.59	113.29	106.07	86.4	97.84	92.8	99.77	139.78	116.49	82.63	79.8	88.44	91.12	90.65
	18:1_20:1	78.65	76.68	86.83	117.45	115.99	124.4	91.76	88.3	135.99	126.7	115.95	110.29	197.38	216.94	192.16	128.13	88.45	82.42	79.65	260.38	274.7	247.34	278.12	320.4	259.28	302.93	205.29	231.34	146.62	145.97	143.3	117.22		18:1_20:1	118.67	114.58	121.89	83.26	81.11	80.48	239.22	221.35	298.88	236.57	229.18	214.02	116.55	200.86
	18:1_20:3	55.34	53.19	62.82	137.73	121.76	169.16	38.95	36.17	67.15	64.28	57.33	58.8	138.82	160.28	136.15	87.98	47.41	52.07	48.5	60.22	58.42	63.58	60.74	57.64	65.65	116.1	112.9	111.59	87.51	69.92	65.56	63.41		18:1_20:3	85.52	85.58	94.45	108.49	107.74	118.22	74.08	80.2	98.89	101.04	90.71	71.55	84.04	120.89
	18:1_20:4	47.83	43.55	48.48	146.18	140.07	173.9	29.47	26.61	35.24	33.31	35.45	41.54	87.07	112.47	90.56	56.53	37.13	46.8	45.2	60.15	65.31	67.57	66.36	60.17	71.54	120.62	143.97	134.4	107.77	99.94	88.43	82.84		18:1_20:4	93.66	101.14	102.03	92.67	104.52	105.97	59.52	77.02	51.92	56.74	47.63	45.58	72.59	65.67
	18:1_20:5	102.19	97.44	116.28	94.98	89.49	99.62	40.39	39.59	56.61	64.55	69.4	90.5	47.09	72.73	43.77	30.55	32.79	35.88	38.11	107.96	122.85	127.71	133.24	107.05	146.57	120.34	177.13	149.52	142.04	114.72	112.72	97.99		18:1_20:5	148.31	127.93	160.3	54.6	63.83	45.03	127.47	78.34	67.84	98.36	113.03	74.11	31.97	29.73
	18:1_22:4	70.83	68.03	83.57	128.34	141.21	108.02	75.7	65.31	57.51	48.01	61.03	65.62	153.86	140.36	159.88	123.55	113.81	111.71	120.41	34.6	36.51	33.81	39.54	32.62	31.54	143	92.28	90.22	69.31	53.29	60.98	63.55		18:1_22:4	104.06	113.03	109.93	82.51	109.75	80.73	58.96	73.7	37.33	23.38	39.29	28.97	70.03	83.06
	18:1_22:5	79.41	72.74	86.41	120.53	114.97	125.93	69.35	66	70.36	55.87	59.22	71.47	114.6	119.35	99.96	62.11	52.85	57.53	60.07	71.76	65.57	75.72	66.27	54.9	83.79	161.3	141.7	138.84	88.16	69.44	76.83	62.48		18:1_22:5	119.66	124.78	152.16	65.22	76.76	61.43	64.6098	89.6466	55.8671	51.774	38.9316	42.6864	55.3445	49.2063
	18:1_22:6	70.2	68.48	73.3	133.41	121.71	132.9	51.89	51.09	57.97	51.17	60.42	61.17	110.53	138.1	91.91	55.65	51.55	61.61	61.11	59.74	58.75	60.34	62.29	57.1	67.37	166.29	171.48	154.38	98.26	95.54	107.77	93.94		18:1_22:6							108.43	75.08	51.15	27.41	44.25	51.53	45.53	51.63
	18:1-LPE				94.65	95.61	109.75							68.31	83.68	65.37	55.79	79.49	89.55	84.31							108.92	123.73	97.95	92.49	44.85	59.64	44.6		18:1-LPI
	18:2_22:5	84.91	80.86	92.15	112.65	85.34	144.09	149.55	128.27	124.4	123.64	180.22	119.91	97.5	92.53	100.89	85.77	141.93	166.87	139.46	102.25	80.75	92.8	90.95	97.54	123.74	196.6	163.45	114.69	98	139.48	134.87	128.96		18:2_22:5													81.2536	96.3524
	n = 6 - 13	1	2	3	4	5	6	1	2	3	4	5	6	7	8	9	10	11	12	13	1	2	3	4	5	6	7	8	9	10	11	12	13		n = 6 - 13	1	2	3	4	5	6	1	2	3	4	5	6	7	8
3b.	MDA-MB-231
Total PE or PI (pmol/0.2 mg protein)
		shCtrl				shZeb1
	Total PE	376.91	162.47	156.93	170.34	188.19	64.63	98.35	115.48
	Total PI	11.86	4.44	4.53	5.52	4.97	3.28	4.78	5.06
	n = 4	1	2	3	4	1	2	3	4
3c.	H358 & BxPC3
pie-chart, fatty acid distribution of PE (% of total PE)
	H358	WT			TR
	SFA/MUFA (PE)	86.7886			65.5733
	PUFA (PE)	13.2114			34.4267
	n = 3
pie-chart, fatty acid distribution of PE (% of total PE)
	BxPC3	WT			GR
	SFA/MUFA (PE)	74.3363			61.448
	PUFA (PE)	25.6637			38.552
	n = 3
bar-chart, PE species (% of total PE)									bar-chart, PUFA/MUFA ratio (PE)
	H358	WT			TR				H358	WT			TR
	PE(16:1_18:1)	2.68615	4.62486	4.55977	1.21307	0.791323	1.28705		PUFA/MUFA ratio	0.171906	0.0942033	0.0760293	0.375312	0.445798	0.337362
	PE(18:0_20:4)	6.72012	3.39984	2.60571	12.6582	14.8009	10.9162		n = 3	1	2	3	1	2	3
	n = 3	1	2	3	1	2	3
bar-chart, PE species (% of total PE)									bar-chart, PUFA/MUFA ratio (PE)
	BxPC3	WT			GR				BxPC3	WT			TR
	PE(16:1_18:1)	2.99466	2.42619	2.85419	1.6134	0.634548	0.605712		PUFA/MUFA ratio	0.244128	0.276995	0.20617	0.301034	0.548929	0.538262
	PE(18:0_20:4)	10.2483	12.1402	7.79505	12.9582	19.7362	18.3316		n = 3	1	2	3	1	2	3
	n = 3	1	2	3	1	2	3
Heatmap, % of control (mean of WT) of PE species (% of total PE)
		H358							BxPC3
	PE-Species	WT			TR				WT			GR
	14:0_16:0	76.937	100.512	122.551	35.651	22.3733	35.4155		116.965	84.8646	98.1701	178.862	117.967	132.607
	16:0/16:0	60.1404	105.409	134.451	54.9336	42.1216	50.1037		122.356	75.7948	101.849	168.956	113.745	126.277
	16:0_16:1	92.0536	105.477	102.47	27.5379	23.8866	24.4511		103.027	90.7046	106.268	57.6037	28.1189	27.5442
	18:0_16:1	110.087	99.2863	90.6265	50.6959	49.0983	44.067		74.7981	79.8987	145.303	36.9235	34.914	31.5432
	16:0_18:0	76.7596	96.1992	127.041	83.0121	78.9661	84.3089		129.771	78.6337	91.5949	205.426	242.082	323.704
	14:0_18:1	66.7566	110.04	123.203	26.477	17.3135	26.5475		114.578	84.036	101.386	119.154	52.572	68.0234
	16:0_18:1	93.693	101.821	104.486	53.6616	52.0606	51.0391		69.1382	68.8222	162.04	67.4893	47.0419	44.6662
	16:1_18:1	67.8848	116.88	115.235	30.6569	19.9984	32.5266		108.567	87.958	103.475	58.4916	23.0046	21.9592
	18:0_18:1	114.837	91.7942	93.3687	96.1933	103.38	108.189		108.79	105.237	85.9738	94.4806	102.972	116.139
	18:1/18:1	72.2465	112.334	115.419	72.4588	58.7632	70.2581		100.498	101.655	97.8467	108.177	68.0317	56.9321
	16:0_18:2	104.099	104.457	91.4442	99.4126	107.232	95.9977		98.4064	103.146	98.4474	87.7795	79.8284	86.5996
	18:0_18:2	125.782	93.3274	80.8904	183.01	201.33	143.712		100.683	118.162	81.1544	55.6187	87.3903	80.2414
	18:1_18:2	83.1639	113.05	103.787	122.925	104.728	108.891		104.939	100.657	94.4033	89.0438	64.0745	71.4016
	18:1_20:1	83.076	103.362	113.562	74.0586	55.1686	72.7541		123.289	97.6784	79.0328	127.075	71.3579	72.3768
	16:0_20:3	129.892	85.3416	84.7669	128.132	148.972	108.159		84.973	110.188	104.839	184.47	193.961	225.749
	18:0_20:3	148.03	79.5029	72.4671	196.078	239.759	182.315		102.745	117.775	79.4801	134.578	219.078	219.943
	18:1_20:3	100.303	101.975	97.7221	151.016	149.803	140.157		93.4115	98.4213	108.167	167.989	178.241	189.02
	16:0_20:4	137.13	90.7938	72.0767	159.166	178.334	161.746		96.9918	104.342	98.6665	168.153	179.937	177.876
	16:1_20:4	101.181	121.427	77.3928	100.166	75.2904	99.6706		115.091	92.1	92.8087	81.9344	70.097	61.4587
	18:0_20:4	158.423	80.1492	61.428	298.41	348.923	257.342		101.86	120.664	77.4763	128.794	196.161	182.201
	18:1_20:4	99.5202	103.384	97.0956	231.705	193.555	242.628		120.249	92.1628	87.5886	155.003	134.497	146.607
	18:1_20:5	110.715	94.1081	95.1773	234.064	177.602	240.068		104.067	102.542	93.3915	74.2598	66.4699	71.7575
	16:0_22:4	135.102	99.4833	65.4143	586.857	630.411	590.384		79.2496	92.5336	128.217	189.832	251.332	283.858
	18:0_22:4	150.859	89.6535	59.4876	705.05	773.729	710.99		122.38	106.065	71.5554	95.5852	190.306	197.846
	18:1_22:4	110.799	106.186	83.0143	561.754	532.27	583.599		96.2979	92.7335	110.969	173.955	222.997	209.804
	16:0_22:5	141.951	90.3993	67.6497	268.039	267.89	284.688		95.9577	108.215	95.8278	279.8	335.071	360.743
	18:0_22:5	168.614	75.5762	55.8093	289.547	340.31	269.015		105.905	118.24	75.8556	163.45	241.801	222.679
	18:1_22:5	120.022	98.1886	81.7895	281.011	244.821	279.305		112.806	96.4631	90.731	281.063	226.06	239.533
	16:0_22:6	154.156	76.3179	69.5262	205.645	181.906	196.889		100.028	109.104	90.8675	184.783	233.245	262.061
	18:0_22:6	188.102	69.2564	42.6417	190.987	179.778	165.618		66.9406	82.8842	150.175	73.7423	117.762	98.2663
	18:1_22:6	120.272	92.6346	87.0929	204.523	149.721	219.906		110.888	94.5687	94.5429	153.056	120.217	126.336
	16:0-LPE	122.409	94.0677	83.5233	101.003	55.128	78.2431		54.7221	116.879	128.399	65.5283	57.4317	45.1543
	16:1-LPE	55.0174	116.993	127.99	42.5142	10.8387	36.9356		73.5904	64.6766	161.733	38.755	9.8786	17.7188
	18:0-LPE	134.816	87.3487	77.8356	227.58	133.818	181.741		78.248	105.055	116.697	49.9604	56.5343	53.7717
	18:1-LPE	54.5762	114.091	131.332	150.286	68.172	109.568		77.5167	87.6986	134.785	50.8625	28.2816	29.0367
	18:2-LPE	63.0337	162.498	74.4686	116.126	63.7999	102.468		68.7108	78.2145	153.075	56.1491	31.7398	42.6758
	20:4-LPE	94.0797	111.133	94.7875	125.7	155.225	166.787		84.2555	81.9606	133.784	147.572	118.616	134.313
	14:0	68.985	107.954	123.061	28.4851	18.4211	28.4887		115.158	84.2374	100.604	133.667	68.4673	83.7216
	16:0	94.6249	101.263	104.112	61.8449	59.6935	59.1645		79.1145	75.4708	145.415	86.8174	71.6128	75.4877
	16:1	86.2706	109.156	104.574	37.0443	30.2996	35.1875		92.3953	84.689	122.916	48.7801	29.584	27.5261
	18:0	121.208	90.4693	88.323	131.671	143.292	133.571		103.474	107.074	89.4518	98.8951	127.682	131.855
	18:1	88.9301	104.353	106.717	79.7833	73.4476	82.083		100.709	98.1533	101.137	99.9993	77.3326	76.1108
	18:2	109.393	101.3	89.3073	153.167	158.386	126.497		101.572	111.775	86.653	67.788	79.8999	78.0952
	20:1	83.076	103.362	113.562	74.0586	55.1686	72.7541		123.289	97.6784	79.0328	127.075	71.3579	72.3768
	20:3	138.359	83.8772	77.764	183.574	217.774	169.914		100.413	114.222	85.3652	142.325	211.182	215.052
	20:4	143.834	86.5488	69.617	267.431	296.84	241.581		104.04	115.764	80.1956	134.102	186.212	176.431
	20:5	110.715	94.1081	95.1773	234.064	177.602	240.068		104.067	102.542	93.3915	74.2598	66.4699	71.7575
	22:4	142.269	93.451	64.2796	669.631	718.286	678.323		115.492	103.024	81.4841	114.29	199.332	204.736
	22:5	157.646	80.948	61.4057	285.755	316.537	272.449		106.209	114.286	79.5055	189.303	246.212	235.162
	22:6	165.248	76.4098	58.342	196.777	172.328	184.549		76.9969	86.8765	136.127	95.7756	126.924	115.486
	n = 3	1	2	3	1	2	3	n = 3	1	2	3	1	2	3
3d.	KPC661 knockout cell lines
bar-chart, PUFA-PE (% of total PE)
	PUFA-PE (% of total PE)	sgCtrl		sgZeb1		sgSnail		sgTwist1
		Veh	+ TGFβ	Veh	+ TGFβ	Veh	+ TGFβ	Veh	+ TGFβ
	1	37.2365	51.8911	33.7992	48.2179	34.6232	51.5059	36.5346	52.1539
	2	37.8933	51.6111	33.123	46.78	36.9782	53.9119	41.8484	52.215
	3	30.1742	46.9185	22.9014	44.259	29.0263	47.0085	29.6863	49.5014
	n = 3
bar-chart, PUFA/MUFA ratio (PE)
	PUFA/MUFA ratio (PE)	sgCtrl		sgZeb1		sgSnail		sgTwist1
		Veh	+ TGFβ	Veh	+ TGFβ	Veh	+ TGFβ	Veh	+ TGFβ
	1	0.593284	1.07862	0.510556	0.931168	0.529595	1.06211	0.575662	1.09004
	2	0.610134	1.06659	0.495283	0.878994	0.586754	1.16976	0.719642	1.09271
	3	0.432136	0.883894	0.297041	0.794011	0.408972	0.887095	0.422198	0.980251
	n = 3
[truncated: 26 more columns]

## Sheet: Extended Data Figure 4
Ext. 4c.	KPC+KPCZ
	tumours sorted by																			number of tumours
IHC score	Zeb1 score	SCD			FASN			FADS2			ELOVL5			ACSL4			4-HNE
		Zeb1low	Zeb1high		Zeb1low	Zeb1high		Zeb1low	Zeb1high		Zeb1low	Zeb1high		Zeb1low	Zeb1high		Zeb1low	Zeb1high		Zeb1low	Zeb1high
		2	1.5		2	1		1	1		1	2		0	1		0.5	0		1	1
		1	1		2	2		0	2		1	2		0.5	3		0	2		2	2
		2.5	0		3	0.5		1	1		2	1.5		0.5	1		0	2		3	3
		2	0.5		3	0.5		0	0.5		1	1.5		1	0.5		0	1		4	4
		2.5	2		3	2		2	3		1	3		2	3		1	2		5	5
		2	0		1	0.5		1	0.5		1	2		0.5	2		2	1		6	6
		2			2			0.5			1			0			0.5			7
		1.5			2			0			0			1			0			8
		0.5			2			0			0.5			0			0.5			9
		0.5			2			1			1.5			1			0.5			10
		0			0			0.5			2			3			0.5			11
																				n = 11	n = 5
	genotype	SCD			FASN			FADS2			ELOVL5			ACSL4			4-HNE
		KPCZ	KPC		KPCZ	KPC		KPCZ	KPC		KPCZ	KPC		KPCZ	KPC		KPCZ	KPC		KPCZ	KPC
		2	0.5		2	2.5		1	1		1	1.5		0	1		0.5	0.5		1	1
		1	2		2.5	2		0	0.5		0.5	0.5		0.5	0		0	0.5		2	2
		2.5	1.5		2.5	2		0.5	0		1	0		0.5	1		0	0		3	3
		0.5	2		2.5	2.5		0	3		0.5	2		0	3		0.5	2		4	4
		2	1.5		3	1.5		0	1		1	1.5		1	1		0	0		5	5
		2.5	1		3	2		2	2		0.5	2		2	3		1	2		6	6
		2	0		1.5	0		1	0.5		1	2		0.5	3		1.5	0.5		7	7
			0			0.25			1			1.5			1			2.5			8
			0.5			0.5			1			1.5			0.5			1			9
			0			0.25			0.5			2			2			0.5			10
																				n = 7	n = 10
	grading	SCD			FASN			FADS2			ELOVL5			ACSL4			4-HNE
		low	high		low	high		low	high		low	high		low	high		low	high		low	high
		1	2		2	2		0	3		1	3		0.5	3		0	2		1	1
		1	0.5		2	2		0	1		0.5	1.5		0	1		0.5	0.5		2	2
		2	1		3	2		0	2		1	2		1	3		0	2		3	3
		2	0.5		2	0		0	0.5		0	2		1	3		0	0.5		4	4
		2	0		2	0.5		1	1		1	1.5		0	1		0.5	2		5	5
		2	0.5		3	0.5		1	0.5		2	1.5		0.5	0.5		0	1		6	6
		2	0		1	0.5		1	0.5		1	2		0.5	2		2	1		7	7
		2			2			0.5			1			0			0.5			8
		2			3			2			1			2			1			9
		2			1			1			2			1			0			10
																				n = 10	n = 7

[truncated: 2 more sheets: Extended Data Figure 5, Extended Data Figure 6]
